# Supplementary material for: Four new species of Oidardis Hermann, 1912 (Diptera, Asilidae, Laphriinae, Atomosiini) from two major faunistic surveys in the Atlantic Rainforest
Source: Zookeys. 2013 Nov 14;(350):47–74. doi: 10.3897/zookeys.350.6096 (PMC3837498; doi:10.3897/zookeys.350.6096)
Supplement: XML Treatment for Oidardis falcimystax [file zookeys.350.6096-treatment1.xml]

<!DOCTYPE tp:taxon-treatment
  PUBLIC "-//TaxonX//DTD Taxonomic Treatment Publishing DTD v0 20100105//EN" "tax-treatment-NSO.dtd">
<tp:taxon-treatment xmlns:tp="http://www.plazi.org/taxpub"><tp:treatment-meta><mixed-citation publication-type="journal"><person-group><name><surname>Cezar</surname><given-names>Lucas A.</given-names></name><name><surname>Fisher</surname><given-names>Eric M.</given-names></name><name><surname>Lamas</surname><given-names>Carlos J. E.</given-names></name></person-group><article-title>Four new species of <italic>Oidardis</italic> Hermann, 1912 (Diptera, Asilidae, Laphriinae, Atomosiini) from two major faunistic surveys in the Atlantic Rainforest</article-title><source>Zookeys</source><day>14</day><month>11</month><year>2013</year><volume>2013</volume><issue>350</issue><fpage>47</fpage><lpage>74</lpage><pub-id pub-id-type="doi">10.3897/zookeys.350.6096</pub-id></mixed-citation></tp:treatment-meta><tp:nomenclature><tp:taxon-name>
                            <tp:taxon-name-part taxon-name-part-type="genus">Oidardis</tp:taxon-name-part>
                            <tp:taxon-name-part taxon-name-part-type="species">falcimystax</tp:taxon-name-part>
                            <object-id xmlns:xlink="http://www.w3.org/1999/xlink" content-type="zoobank" xlink:type="simple">http://zoobank.org/7659EB6E-08DA-4831-91BF-73C934C6E774</object-id>
                            <object-id xmlns:xlink="http://www.w3.org/1999/xlink" xlink:type="simple">http://species-id.net/wiki/Oidardis_falcimystax</object-id>
                        </tp:taxon-name><tp:taxon-status xmlns:xlink="http://www.w3.org/1999/xlink" xlink:type="simple">sp. n.</tp:taxon-status><xref ref-type="fig" rid="F1">Figures 1A–B</xref><xref ref-type="fig" rid="F2">, 2A</xref><xref ref-type="fig" rid="F3">, 3A</xref><xref ref-type="fig" rid="F4">, 4A</xref><xref ref-type="fig" rid="F5">, 5A</xref><xref ref-type="fig" rid="F6">, 6A–C</xref><xref ref-type="fig" rid="F7">, 7A</xref><xref ref-type="fig" rid="F8">, 8C</xref><xref ref-type="fig" rid="F10">, 10</xref></tp:nomenclature><tp:treatment-sec sec-type="Diagnosis"><title>Diagnosis.</title><p>Gibbosity extending through lower half of face or beyond; abdomen cup-shaped; legs yellow or light-brown. Males with modified mystax (pair of regular setae dorsally, pair of dark-brown laterally-flattened setae and pair of white sinuous filiform setae ventrally); modified tibial setae dark-brown, shorter than femur, with dark-brown leaf-shaped, longitudinally-striated lamella on apical 1/5, inserted on middle of hind tibiae.</p></tp:treatment-sec><tp:treatment-sec sec-type="Description"><title>Description.</title><p><bold>Holotype.</bold> Male. Body shiny black. Total length, excluding antennae, 5 mm; length of thorax, 1.2 mm; length of wing, 4.4 mm; greatest width of abdomen, 1 mm.</p><p><bold>Head, laterally.</bold> Face, between antennal insertion and gibbosity, plane with eye margin; gibbosity prominent, equals ventral 0.7 of face height; dorsal occipital setae dark-brown, lateral occipital setae white, ventral occipital setae white; proboscis 0.53 × the height of head, with a pair of yellow macrosetae ventrally; palpus dark-brown, with yellow setae apically. <bold>Antenna.</bold> Antenna 0.74 × as long as the height of eye, entirely dark-brown, with dark-brown setae and macrosetae; antennal insertion at dorsal 0.2 of head height; scape slightly longer than pedicel, with medium-sized ventral seta, numerous short setae ventrally and around the whole segment apically; pedicel oval; postpedicel oblong, 1.7 × length of basal two segments, brown-pollinose, except for silvery-yellow pollinosity on elliptical sensorial area on inner face, with dorsal spine subapical (3/4 length of postpedicel or beyond). <bold>Head, anteriorly.</bold> Head 1.39 × as wide as high; face 0.14 × as wide as head, silvery-pollinose, except on shiny upper half of gibbosity; mystax long (extending beyond the apex of proboscis), comprised of 6 macrosetae – dorsal pair regular and dark-brown, middle pair spatulate and dark-brown, and ventral pair sinuous-filiform and white; facial setae, other than mystax, pale-yellow; frons golden-pollinose; orbital setae dark-brown; vertex golden-pollinose; <!--PageBreak--><!--PageBreak-->ocellar tubercle golden-pollinose, as high as vertex, 0.29 × as wide as frons, anterior ocellus 0.11 × as wide as frons by the ocellus position.</p><p><bold>Thorax.</bold> Postpronotal lobe dark-brown; scutum shiny black, not punctate, vestiture golden, equal-sized, longest setae as long as half the scape, reclinate anteriorly and proclinate posteriorly; one dark-brown notopleural; scutellum black, scutellar margin strongly impressed, marginal scutellar macrosetae dark-brown, equal-sized, longest ones much shorter than scutellum (as long as the width of the rim); postalar callosity dark-brown, partly with bright-blue reflections; pleuron shiny dark-brown, with silvery-white pollinosity; setulae on proepisternum, katepisternum and anepisternum yellow; one anepisternal macroseta, plus fine setulae, yellow; tuft of katatergal macrosetae light-brown; anatergite with golden, hair-like setae.</p><p><bold>Legs.</bold> Coxae orange-yellow; trochanter orange-yellow, with fine yellow setulae; femora yellow, slightly darkened dorsally—except hind femur, only darkened distally, covered with short stout yellow setulae dorsally, with dark setae on apical 1/3 dorsally, hind femur with 4 long yellow ventral macrosetae in a row along proximal half; tibiae entirely yellow, with yellow setulae, long yellow macrosetae and thick spines; hind tibia entirely covered by golden setulae, with white setulae ventrally, long dark-brown macrosetae ventrally and long dark-brown macrosetae anterodorsally; modified tibial setae attached to hind tibia at middle, dark-brown, shorter than femur, with dark-brown leaf-shaped longitudinally-striated lamella on apical 1/5; tarsi yellow, 5th tarsomere dark-brown, with stout yellow setae dorsally, and densely covered with thick spine-like golden setae, 5th tarsomere with 3 setae apically, opposite the claws and longer than them; claws yellow on base and black apically; pulvilli yellow and fringed; empodium shorter than claws.</p><p><bold>Wing.</bold> Brownish, darker along upper margin; cell r<sub>1</sub> with short slightly-concave stalk (2 × the length of r-m); crossvein r-m at proximal half of cell d, aligned to the end of Sc; cell m<sub>3</sub> narrowing distally (M<sub>2</sub> and M<sub>3</sub> converging by the end of cell m<sub>3</sub>), with stalk slightly longer than r-m, apex of m<sub>3</sub> and apex of cell d parallel and unaligned, apex of m<sub>3</sub> beyond apex of d; crossvein bm-cu long, base of M<sub>3</sub> and CuA<sub>1</sub> distant from each other and not appearing as an “X”; cell cu<italic>p</italic> with stalk shorter than r-m; posterior margin of wing slightly convex at distal half; calypters orange, with light-brown margin and fringe of short brown setae; halter with orange stem, white knob.</p><p><bold>Abdomen.</bold> Black, punctate, with sides diverging posteriorly, T2 1.9 × wider than long; vestiture longer and lighter laterally and ventrally, several white macrosetae present on lateral margin of T1 and T2. <bold>Male terminalia.</bold> Hypopygium barely conspicuous; hypandrium regular-sized (2/3 the width of hypopygium or more), much wider than long, anterior margin straight to slightly convex, posterior margin sharply pointed; gonocoxites free, gonocoxal prolongation thin, smoothly curved inwards, with 2 spines at apex; gonostylus reduced, round, laterally flattened, free, attached to the base of gonocoxite; apex of phallus with three equal-sized prongs; epandrium straight in lateral view; lobes of hypoproct short.</p><p><bold>Female.</bold> Total length, excluding antennae, 5.3–6.2 mm, (n=5); length of thorax, 1.4–1.7 mm, (n=5); length of wing, 4.6–5.4 mm, (n=5); greatest width of <!--PageBreak-->abdomen, 1.0–1.3 mm, (n=3). Differs from male as follows: gibbosity that equals ventral 0.5–0.64 of face height; proboscis 0.48–0.55 × the height of head; antenna 0.68–0.8 × as long as the height of eye; antennal insertion at dorsal 0.22–0.4 of head height; postpedicel 1.4–1.5 × length of basal two segments; head 1.3–1.43 × as wide as high; face 0.11–0.14 × as wide as head; mystax comprised of regular golden-brown macrosetae; ocellar tubercle 0.28–0.37 × as wide as frons; anterior ocellus 0.13–0.17 × as wide as frons by the ocellus position; hind tibiae with fine, medium-sized, golden setae ventrally, long, yellow macroseta inserted ventrally on the middle, and long, dark-brown macrosetae anterodorsally; modified tibial setae absent; T2 2.13–2.29 × wider than long; <bold>Female genitalia.</bold> Three spermathecae; reservoirs cylindrical, disposed in a spiral; spermathecal ducts opening independently at the <!--PageBreak-->bursa; genital fork rectangular, U-shaped, arms anteriorly thick, posteriorly truncate, divergent; accessory glands undistinguishable.</p><p><bold>Morphological variation.</bold> Total length, excluding antennae, 5.0–6.3 mm, (n=10); length of thorax, 1.2–1.5 mm, (n=10); length of wing, 4.2–4.9 mm, (n=9); greatest width of abdomen, 0.9–1.2 mm, (n=9). Some specimens differed from the holotype, as follows: gibbosity that equals ventral 0.5–0.7 of face height; lateral occipital setae dark-brown; proboscis 0.35–0.53 × the height of head; proboscis with dark-brown macrosetae, ventrally; antenna 0.7–0.8 × as long as the height of eye; antennal insertion at dorsal 0.2–0.27 of head height; numerous short setae on a row around the scape; postpedicel 1.4–1.8 × length of basal two segments; postpedicel golden-pollinose; head 1.22–1.43 × as wide as high; face 0.07–0.21 × as wide as head; frons silvery-pollinose; orbital setae golden-brown; ocellar tubercle 0.29–0.33 × as wide as frons; anterior ocellus 0.11–0.14 × as wide as frons by the ocellus position; postpronotal lobe black with yellow spot dorsal to mesothoracic spiracle; scutal vestiture dark-brown; longest marginal scutellar macrosetae shorter than scutellum; postalar callosity light-brown; fore and mid tibiae with yellow setulae, long dark-brown macrosetae, and thick spines; tarsi with stout dark-brown setae dorsally and densely covered with thick spine-like golden setae; claws reddish on base and black apically; calypters white, with light-brown margin and fringe of short yellow setae; halter knob pale-yellow; T2 1.63–2.13 × wider than long.</p></tp:treatment-sec><tp:treatment-sec sec-type="Distribution"><title>Distribution.</title><p>Peru, Bolivia, Brazil (Goiás, Mato Grosso, São Paulo and Paraná) and Argentina.</p></tp:treatment-sec><tp:treatment-sec sec-type="Remarks"><title>Remarks.</title><p>This species share with an undescribed species from Panama–”<italic><tp:taxon-name>Oidardis signaseta</tp:taxon-name></italic>” Fisher (<italic>nomen nudum</italic>) (<xref ref-type="bibr" rid="B6">Fisher 2009</xref>: pp. 600, 604, 624, figs 46, 77)–several peculiar characters regarding the shape of gibbosity and mystax. The main difference between those two species is that “<italic><tp:taxon-name>Oidardis signaseta</tp:taxon-name></italic>” males bear two pairs of modified blade-shaped setae, whilst <italic><tp:taxon-name>Oidardis falcimystax</tp:taxon-name></italic> males bear only one pair, along with a pair of white sinuous filiform setae.</p><p><italic><tp:taxon-name>Oidardis falcimystax</tp:taxon-name></italic>, in its farther western occurrences, inhabit Peruvian and Bolivian Amazon forests, as do its congeners <italic><tp:taxon-name>Oidardis aenescens</tp:taxon-name></italic> Hermann, 1912, and <italic><tp:taxon-name>Oidardis gibbosa</tp:taxon-name></italic> Hermann, 1912; yet, due to the singular morphology of its facial gibbosity and mystax, and the modified tibial seta, <italic><tp:taxon-name>Oidardis falcimystax</tp:taxon-name></italic> can be readily distinguished from these other two species. <italic><tp:taxon-name>Oidardis aenescens</tp:taxon-name></italic> have similar size and overall coloration, and even presents a similarly-prominent gibbosity, but its extent reaches no more than the ventral third of the face; besides, males of this species do not present any striking modification on mystax or tibial setae. <italic><tp:taxon-name>Oidardis gibbosa</tp:taxon-name></italic> presents a completely different color pattern, along with distinctly modified tibial seta, among other characters. <italic><tp:taxon-name>Oidardis aenescens</tp:taxon-name></italic> and <italic><tp:taxon-name>Oidardis gibbosa</tp:taxon-name></italic> will be thoroughly presented in future publications.</p><p>This species, along with <italic><tp:taxon-name>Oidardis maculiseta</tp:taxon-name></italic>, is the first occurrence of <italic><tp:taxon-name>Oidardis</tp:taxon-name></italic> in the Cerrado area, since the genus is almost exclusively found in dense-forest biomes. Those occurrences are, though, probably related to the higher forest environments in Cerrado, “Cerradão”, and riparian forests, which have been noticed to share fauna of the Lower <tp:taxon-name>Diptera</tp:taxon-name>, at least, with Atlantic Semi-deciduous Forest areas (D. S. Amorim, unpublished data).</p><!--PageBreak--></tp:treatment-sec><tp:treatment-sec sec-type="Etymology"><title>Etymology.</title><p>From the Latin, <italic>falx</italic> = scythe, and the Greek, <italic>mystax</italic> = moustache. Refers to the flattened blade-shaped mystacal macrosetae.</p></tp:treatment-sec><tp:treatment-sec sec-type="Type-material examined"><title>Type-material examined.</title><p><bold>Holotype: Brazil:</bold> São Paulo, Sertãozinho, elev. 550 m (<named-content xmlns:xlink="http://www.w3.org/1999/xlink" content-type="dwc:verbatimCoordinates" xlink:type="simple">21°9.14'S, 48°5.72'W</named-content>), 10–24.xi.2010, coll. V. C. Silva &amp; P. F. Donda (Frag. 2) - male (MZUSP) <bold>Paratypes: Argentina:</bold> Misiones, Puerto Iguazu, behind Hotel Orquídeas, (<named-content xmlns:xlink="http://www.w3.org/1999/xlink" content-type="dwc:verbatimCoordinates" xlink:type="simple">25°37'29.59"S, 54°33'2.65"W</named-content>), 1–6.ii.1992, coll. S.A. Marshall - 1 female (EFISHER); <bold>Bolivia:</bold> Beni, Palos Blancos, elev. 600 m (<named-content xmlns:xlink="http://www.w3.org/1999/xlink" content-type="dwc:verbatimCoordinates" xlink:type="simple">15°35'S, 67°15'0"W</named-content>), 11–15.i.1976, coll. L.E. Pena - 2 males (CNC); <bold>Brazil:</bold> Goiás, Jataí, (<named-content xmlns:xlink="http://www.w3.org/1999/xlink" content-type="dwc:verbatimCoordinates" xlink:type="simple">17°52'33.25"S, 51°43'17.19"W</named-content>), xi.1972, coll. F. M. Oliveira - 1 female (MZUSP); Mato Grosso, Chapada dos Guimarães, (<named-content xmlns:xlink="http://www.w3.org/1999/xlink" content-type="dwc:verbatimCoordinates" xlink:type="simple">15°27'10.26"S, 55°44'21.02"W</named-content>), 21.xi.1983, coll. Exc. Dep. ZOO - 4 males (DZUP, MZUSP); same locality, 24.xi.1983, coll. Exc. Dep. ZOO - 1 male (DZUP); Paraná, Fênix, Reserva Estadual ITCF, (<named-content xmlns:xlink="http://www.w3.org/1999/xlink" content-type="dwc:verbatimCoordinates" xlink:type="simple">23°55'0.05"S, 51°57'38.26"W</named-content>), 24.xi.1986, coll. Lev. Ent. PROFAUPAR - 1 male (MZUSP); same locality, 8.xii.1986, coll. Lev. Ent. PROFAUPAR - 5 males (DZUP); same locality, 15.xii.1986, coll. Lev. Ent. PROFAUPAR - 2 males (DZUP); same locality, 22.xii.1986, coll. Lev. Ent. PROFAUPAR - 5 males (DZUP); same locality, 29.xii.1986, coll. Lev. Ent. PROFAUPAR - 5 males (DZUP); Foz do Iguaçu, (<named-content xmlns:xlink="http://www.w3.org/1999/xlink" content-type="dwc:verbatimCoordinates" xlink:type="simple">25°32'48.83"S, 54°35'17.42"W</named-content>), 3.xii.1966, coll. Exc. Dep. ZOO - 1 female (DZUP); same locality, 5.xii.1966, coll. Exc. Dep. ZOO - 1 female (DZUP); same locality, 7.xii.1966, coll. Exc. Dep. ZOO - 1 female, 3 males (incl. 4 paratypes) (DZUP, MZUSP); same locality, 12.xii.1966, coll. Exc. Dep. ZOO - 3 males (DZUP); São Paulo, Sertãozinho, elev. 550 m (<named-content xmlns:xlink="http://www.w3.org/1999/xlink" content-type="dwc:verbatimCoordinates" xlink:type="simple">21°9.14'S, 48°5.72'W</named-content>), 19.i.2011, coll. V. C. Silva &amp; P. F. Donda (Frag. 1) - 1 male (MZUSP); same locality, 2.ii.2011, coll. V. C. Silva &amp; P. F. Donda (Frag. 1) - 1 female (MZUSP); same locality, 16.ii.2011, coll. V. C. Silva, P. F. Donda, G. P. Ignácio &amp; D. S. Amorim (Frag. 1) - 1 female (MZUSP); <bold>Peru:</bold> Madre de Diós, Tambopata Reserve - 30 km SW Puerto Maldonado, (<named-content xmlns:xlink="http://www.w3.org/1999/xlink" content-type="dwc:verbatimCoordinates" xlink:type="simple">12°44'50.9"S, 69°25'46.46"W</named-content>), 6.xii.1982, coll. J.J. Anderson - 1 male (EFISHER).</p><fig id="F1" position="float" orientation="portrait"><label>Figure 1.</label><caption><p>Habitus, lateral view: <bold>A</bold> <italic><tp:taxon-name>Oidardis falcimystax</tp:taxon-name></italic> male (HT) <bold>B</bold> female (PT) <bold>C</bold> <italic><tp:taxon-name>Oidardis fontenellei</tp:taxon-name></italic> male (HT) <bold>D</bold> female (PT) <bold>E</bold> <italic><tp:taxon-name>Oidardis maculiseta</tp:taxon-name></italic> male (HT) <bold>F</bold> female (PT) <bold>G</bold> <italic><tp:taxon-name>Oidardis marinonii</tp:taxon-name></italic> male (HT) <bold>H</bold> female (PT). Scale bar = 1 mm.</p></caption><graphic xmlns:xlink="http://www.w3.org/1999/xlink" xlink:href="ZooKeys-350-047-g001.jpg" position="float" orientation="portrait" xlink:type="simple"/></fig><fig id="F2" position="float" orientation="portrait"><label>Figure 2.</label><caption><p>Hind leg, male: <bold>A</bold> <italic><tp:taxon-name>Oidardis falcimystax</tp:taxon-name></italic> (PT) <bold>B</bold> <italic><tp:taxon-name>Oidardis fontenellei</tp:taxon-name></italic> (HT) <bold>C</bold> <italic><tp:taxon-name>Oidardis maculiseta</tp:taxon-name></italic> male (HT) <bold>D</bold> <italic><tp:taxon-name>Oidardis marinonii</tp:taxon-name></italic> (HT). Scale bar = 0.5 mm.</p></caption><graphic xmlns:xlink="http://www.w3.org/1999/xlink" xlink:href="ZooKeys-350-047-g002.jpg" position="float" orientation="portrait" xlink:type="simple"/></fig><fig id="F3" position="float" orientation="portrait"><label>Figure 3.</label><caption><p>Wing, male: <bold>A</bold> <italic><tp:taxon-name>Oidardis falcimystax</tp:taxon-name></italic> (HT) <bold>B</bold> <italic><tp:taxon-name>Oidardis fontenellei</tp:taxon-name></italic> (PT) <bold>C</bold> <italic><tp:taxon-name>Oidardis maculiseta</tp:taxon-name></italic> (HT) <bold>D</bold> <italic><tp:taxon-name>Oidardis marinonii</tp:taxon-name></italic> (PT). Scale bar = 1mm.</p></caption><graphic xmlns:xlink="http://www.w3.org/1999/xlink" xlink:href="ZooKeys-350-047-g003.jpg" position="float" orientation="portrait" xlink:type="simple"/></fig><fig id="F4" position="float" orientation="portrait"><label>Figure 4.</label><caption><p>Head, male, anterior view: <bold>A</bold> <italic><tp:taxon-name>Oidardis falcimystax</tp:taxon-name></italic> (HT) <bold>B</bold> <italic><tp:taxon-name>Oidardis fontenellei</tp:taxon-name></italic> (HT) <bold>C</bold> <italic><tp:taxon-name>Oidardis maculiseta</tp:taxon-name></italic> male (HT) <bold>D</bold> <italic><tp:taxon-name>Oidardis marinonii</tp:taxon-name></italic> (HT). Scale bar = 0.5mm</p></caption><graphic xmlns:xlink="http://www.w3.org/1999/xlink" xlink:href="ZooKeys-350-047-g004.jpg" position="float" orientation="portrait" xlink:type="simple"/></fig><fig id="F5" position="float" orientation="portrait"><label>Figure 5.</label><caption><p>Head, male, lateral view: <bold>A</bold> <italic><tp:taxon-name>Oidardis falcimystax</tp:taxon-name></italic> (HT) <bold>B</bold> <italic><tp:taxon-name>Oidardis fontenellei</tp:taxon-name></italic> (PT) <bold>C</bold> <italic><tp:taxon-name>Oidardis maculiseta</tp:taxon-name></italic> (PT) <bold>D</bold> <italic><tp:taxon-name>Oidardis marinonii</tp:taxon-name></italic> (HT). Scale bar = 0.5 mm.</p></caption><graphic xmlns:xlink="http://www.w3.org/1999/xlink" xlink:href="ZooKeys-350-047-g005.jpg" position="float" orientation="portrait" xlink:type="simple"/></fig><fig id="F6" position="float" orientation="portrait"><label>Figure 6.</label><caption><p>Male terminalia: <bold>A–C</bold> <italic><tp:taxon-name>Oidardis falcimystax</tp:taxon-name></italic> <bold>A</bold> ventral <bold>B</bold> lateral and <bold>C</bold> dorsal views <bold>D–F</bold> <italic><tp:taxon-name>Oidardis fontenellei</tp:taxon-name></italic> <bold>D</bold> ventral <bold>E</bold> lateral and <bold>F</bold> dorsal views <bold>G–I</bold> <italic><tp:taxon-name>Oidardis maculiseta</tp:taxon-name></italic> <bold>G</bold> ventral <bold>H</bold> lateral and <bold>I</bold> dorsal views <bold>J–L</bold> <italic><tp:taxon-name>Oidardis marinonii</tp:taxon-name></italic> <bold>J</bold> ventral <bold>K</bold> lateral and <bold>L</bold> dorsal views. <italic>ep</italic>, epandrium; <italic>gc</italic>, gonocoxite; <italic>gs</italic>, gonostylus; <italic>hp</italic>, hypandrium; <italic>ph</italic>, <italic>phallus</italic>. Scale bar: 0.2 mm.</p></caption><graphic xmlns:xlink="http://www.w3.org/1999/xlink" xlink:href="ZooKeys-350-047-g006.jpg" position="float" orientation="portrait" xlink:type="simple"/></fig><fig id="F7" position="float" orientation="portrait"><label>Figure 7.</label><caption><p><italic>Phalli</italic>, lateral view: <bold>A</bold> <italic><tp:taxon-name>Oidardis falcimystax</tp:taxon-name></italic> <bold>B</bold> <italic><tp:taxon-name>Oidardis fontenellei</tp:taxon-name></italic> <bold>C</bold> <italic><tp:taxon-name>Oidardis maculiseta</tp:taxon-name></italic> male <bold>D</bold> <italic><tp:taxon-name>Oidardis marinonii</tp:taxon-name></italic>; <italic>ea</italic>, ejaculatory apodeme; <italic>pr</italic>, prongs. Scale bar: 0.1 mm.</p></caption><graphic xmlns:xlink="http://www.w3.org/1999/xlink" xlink:href="ZooKeys-350-047-g007.jpg" position="float" orientation="portrait" xlink:type="simple"/></fig><fig id="F8" position="float" orientation="portrait"><label>Figure 8.</label><caption><p>Spermathecae: <bold>A</bold> <italic><tp:taxon-name>Oidardis maculiseta</tp:taxon-name></italic> <bold>B</bold> <italic><tp:taxon-name>Oidardis fontenellei</tp:taxon-name></italic> <bold>C</bold> <italic><tp:taxon-name>Oidardis falcimystax</tp:taxon-name></italic> <bold>D</bold> <italic><tp:taxon-name>Oidardis marinonii</tp:taxon-name></italic>. <italic>ag</italic>, acessory gland; <italic>gf</italic>, genital fork; <italic>st</italic>, spermatheca. Scale bar: 0.2 mm.</p></caption><graphic xmlns:xlink="http://www.w3.org/1999/xlink" xlink:href="ZooKeys-350-047-g008.jpg" position="float" orientation="portrait" xlink:type="simple"/></fig><!--PageBreak--></tp:treatment-sec><tp:treatment-sec><!--Section generated to contain objects referenced in tp:taxon-treatment.--><fig id="F10" position="float" orientation="portrait"><label>Figure 10.</label><caption><p>Distribution of <italic><tp:taxon-name>Oidardis</tp:taxon-name></italic> species throughout the Atlantic Rainforest.</p></caption><graphic xmlns:xlink="http://www.w3.org/1999/xlink" xlink:href="ZooKeys-350-047-g010.jpg" position="float" orientation="portrait" xlink:type="simple"/></fig></tp:treatment-sec><ref-list><ref id="B6"><mixed-citation xmlns:xlink="http://www.w3.org/1999/xlink" xlink:type="simple"><person-group><name name-style="western"><surname>Fisher</surname><given-names>EM</given-names></name></person-group> (<year>2009</year>) <chapter-title>Asilidae (robber flies, assassin flies, moscas cazadoras, moscas ladronas).</chapter-title> In: <person-group><name name-style="western"><surname>Brown</surname><given-names>BV</given-names></name><name name-style="western"><surname>Borkent</surname><given-names>A</given-names></name><name name-style="western"><surname>Cumming</surname><given-names>JM</given-names></name><name name-style="western"><surname>Wood</surname><given-names>DM</given-names></name><name name-style="western"><surname>Woodley</surname><given-names>NE</given-names></name><name name-style="western"><surname>Zumbado</surname><given-names>M</given-names></name></person-group> (<role>Eds</role>) <article-title>Manual of Central American Diptera</article-title>, <edition>1</edition>st ed., Vol. <volume>1</volume>. <publisher-name>NRC Research Press</publisher-name>, <publisher-loc>Ottawa</publisher-loc>, <fpage>585</fpage>-<lpage>632</lpage>. doi: <ext-link ext-link-type="uri" xlink:href="http://dx.doi.org/10.1139/9780660198330" xlink:type="simple">10.1139/9780660198330</ext-link></mixed-citation></ref></ref-list></tp:taxon-treatment>
