# Supplementary material for: Four new species of Oidardis Hermann, 1912 (Diptera, Asilidae, Laphriinae, Atomosiini) from two major faunistic surveys in the Atlantic Rainforest
Source: Zookeys. 2013 Nov 14;(350):47–74. doi: 10.3897/zookeys.350.6096 (PMC3837498; doi:10.3897/zookeys.350.6096)
Supplement: XML Treatment for Oidardis fontenellei [file zookeys.350.6096-treatment2.xml]

<!DOCTYPE tp:taxon-treatment
  PUBLIC "-//TaxonX//DTD Taxonomic Treatment Publishing DTD v0 20100105//EN" "tax-treatment-NSO.dtd">
<tp:taxon-treatment xmlns:tp="http://www.plazi.org/taxpub"><tp:treatment-meta><mixed-citation publication-type="journal"><person-group><name><surname>Cezar</surname><given-names>Lucas A.</given-names></name><name><surname>Fisher</surname><given-names>Eric M.</given-names></name><name><surname>Lamas</surname><given-names>Carlos J. E.</given-names></name></person-group><article-title>Four new species of <italic>Oidardis</italic> Hermann, 1912 (Diptera, Asilidae, Laphriinae, Atomosiini) from two major faunistic surveys in the Atlantic Rainforest</article-title><source>Zookeys</source><day>14</day><month>11</month><year>2013</year><volume>2013</volume><issue>350</issue><fpage>47</fpage><lpage>74</lpage><pub-id pub-id-type="doi">10.3897/zookeys.350.6096</pub-id></mixed-citation></tp:treatment-meta><tp:nomenclature><tp:taxon-name>
                            <tp:taxon-name-part taxon-name-part-type="genus">Oidardis</tp:taxon-name-part>
                            <tp:taxon-name-part taxon-name-part-type="species">fontenellei</tp:taxon-name-part>
                            <object-id xmlns:xlink="http://www.w3.org/1999/xlink" content-type="zoobank" xlink:type="simple">http://zoobank.org/19052A06-27EA-4A04-B809-8F3973AB2625</object-id>
                            <object-id xmlns:xlink="http://www.w3.org/1999/xlink" xlink:type="simple">http://species-id.net/wiki/Oidardis_fontenellei</object-id>
                        </tp:taxon-name><tp:taxon-status xmlns:xlink="http://www.w3.org/1999/xlink" xlink:type="simple">sp. n.</tp:taxon-status><xref ref-type="fig" rid="F1">Figures 1C–D</xref><xref ref-type="fig" rid="F2">, 2B</xref><xref ref-type="fig" rid="F3">, 3B</xref><xref ref-type="fig" rid="F4">, 4B</xref><xref ref-type="fig" rid="F5">, 5B</xref><xref ref-type="fig" rid="F6">, 6D–F</xref><xref ref-type="fig" rid="F7">, 7B</xref><xref ref-type="fig" rid="F8">, 8B</xref><xref ref-type="fig" rid="F9">, 9</xref><xref ref-type="fig" rid="F10">, 10</xref></tp:nomenclature><tp:treatment-sec sec-type="Diagnosis"><title>Diagnosis.</title><p>Body shiny black and yellow; scutum with distinct arrow-like color pattern, in dorsal view; tergites with slightly paler to yellow lateral margins. Male with characteristic modified tibial seta, short light-brown with very slightly-dilated white apex.</p></tp:treatment-sec><tp:treatment-sec sec-type="Description"><title>Description.</title><p><bold>Holotype.</bold> Male. Body yellow and black. Total length, excluding antennae, 7.9 mm; length of thorax, 1.8 mm; length of wing, 6.9 mm; greatest width of abdomen, 1.3 mm.</p><p><bold>Head, laterally.</bold> Face, between antennal insertion and gibbosity, slightly concave; gibbosity prominent; dorsal occipital setae dark-brown, lateral occipital setae dark-brown, ventral occipital setae white; proboscis 0.42 × the height of head, with a pair of yellow macrosetae ventrally; palpus dark-brown, with yellow setae apically. <bold>Antenna.</bold> Antenna 0.76 × as long as the height of eye, entirely dark-brown, with dark-brown setae and macrosetae; antennal insertion at dorsal 0.18 of head height; scape slightly longer than pedicel, with long ventral seta, numerous short setae on a row around the segment; pedicel round; postpedicel lanceolate, 1.9 × length of basal two segments, golden-pollinose, except for coppery-yellow pollinosity on elliptical sensorial area on inner face, with dorsal spine subapical (3/4 length of postpedicel or beyond). <bold>Head, anteriorly.</bold> Head 1.6 × as wide as high; face 0.19 × as wide as head, silvery-pollinose; mystax long (extending beyond the apex of proboscis), comprised of 8 golden-brown macrosetae, and few shorter setae between the rows; facial setae, other than mystax, pale-yellow; frons silvery-pollinose; orbital setae dark-brown; vertex coppery-pollinose; ocellar tubercle silver-pollinose, as high as vertex, 0.21 × as wide as frons, anterior ocellus 0.09 × as wide as frons by the ocellus position.</p><p><bold>Thorax.</bold> Postpronotal lobe yellow; scutum shiny dark-brown medially and yellow anteriorly and laterally in an arrow-like pattern, not punctate, vestiture dark-brown, equal-sized, longest setae as long as scape, uniformly reclinate; one dark-brown notopleural; scutellum black, scutellar margin smoothly marked, marginal scutellar macrosetae dark-brown, unequal-sized, longest ones slightly longer than scutellum; postalar callosity yellow, partly with bright-blue reflections; pleuron yellow, with silvery-white pollinosity; setulae on proepisternum, katepisternum, and anepisternum golden; two anepisternal macrosetae, plus fine setulae, dark-brown; tuft of katatergal macrosetae dark-brown; anatergite with dark-brown, hair-like setae.</p><p><bold>Legs.</bold> Coxae orange-yellow; trochanter yellow, with fine yellow setulae; femora reddish-brown – except hind femur yellow, darkened anteriorly and posteriorly—covered with short stout brown setulae dorsally, with dark setae on apical 1/3 dorsally, ventrally with weak yellow setae in two rows, hind femur with 4 long yellow ventral macrosetae in a row along distal half; anterior four tibiae entirely yellow, with white setulae, long dark-brown macrosetae and thick spines; hind tibiae orange, en<!--PageBreak-->tirely covered by dark-brown setulae, with stout dark-brown setulae, long dark-brown macrosetae anterodorsally; modified tibial setae attached to hind tibia at apical 1/3, light-brown, elongated and curved, tape-like flattened, with apical 1/7 translucent and slightly dilated; tarsi dark-brown, with stout dark-brown setae dorsally and densely covered with thick spine-like dark-brown setae, hind tarsi with flattened claw-like dark-brown setae dorsally, 5th tarsomere with 3 setae apically, opposite the claws and longer than them; claws dark-brown on base and black apically; pulvilli yellow and fringed; empodium shorter than claws.</p><p><bold>Wing.</bold> Brownish, darker along upper margin and posteriorly on anal lobe; cell r<sub>1</sub> with long slightly-concave stalk (4 × the length of r-m); crossvein r-m medially in cell <!--PageBreak-->d, aligned to the end of Sc; cell m<sub>3</sub> parallel-sided distally (M<sub>2</sub> and M<sub>3</sub> parallel by the end of cell m<sub>3</sub>), with stalk slightly longer than r-m, apex of m<sub>3</sub> and apex of cell d parallel and unaligned, apex of m<sub>3</sub> beyond apex of d; crossvein bm-cu long, base of M<sub>3</sub> and CuA<sub>1</sub> distant from each other and not appearing as an “X”; cell cu<italic>p</italic> with stalk slightly longer than r-m; posterior margin of wing slightly convex at distal half; calypters yellow, with light-brown margin and fringe of short brown setae; halter with yellow stem, orange knob.</p><p><bold>Abdomen.</bold> Black, punctate, with sides nearly parallel, T2 1.5 × wider than long; vestiture longer and lighter laterally and ventrally, several light-yellow macrosetae present on lateral margin of T1, T2, and T3, one lateral marginal macroseta present on T4 and T5. <bold>Male terminalia.</bold> Hypopygium very conspicuous; hypandrium regular-sized (2/3 the width of hypopygium or more), much wider than long, anterior margin straight to slightly convex, posterior margin sharply pointed; gonocoxites free, gonocoxal prolongation blunt, smoothly curved inwards, with no spines at apex; gonostylus reduced, round, laterally flattened, free, attached to the base of gonocoxite; apex of phallus with three equal-sized prongs; epandrium straight in lateral view; lobes of hypoproct short.</p><p><bold>Female.</bold> Body yellow and black. Total length, excluding antennae, 6.1–8.8 mm, (n=4); length of thorax, 1.6–2.3 mm, (n=4); length of wing, 6.0–7.5 mm, (n=4); greatest width of abdomen, 1.7–1.9 mm, (n=3). Differs from male as follows: gibbosity that equals ventral 0.27–0.35 of face height; proboscis 0.5–0.52 × the height of head; antenna 0.63–0.83 × as long as the height of eye; antennal insertion at dorsal 0.2–0.38 of head height; postpedicel oblong; postpedicel 2–2.1 × length of basal two segments; head 1.55–1.63 × as wide as high; face 0.18–0.21 × as wide as head; anterior ocellus 0.06–0.08 × as wide as frons by the ocellus position; hind femur entirely reddish-brown; hind tibiae brown on distal third dorsally, with white setulae ventrally, fine, medium-sized, dark-brown setae ventrally, long, dark-brown macroseta inserted ventrally on the middle, and long, dark-brown macrosetae anterodorsally; modified tibial setae absent; calypters with yellow margin and fringe of short yellow setae; abdomen with sides diverging posteriorly; T2 1.73–2.18 × wider than long. <bold>Female genitalia.</bold> Three spermathecae; reservoirs absent; spermathecal ducts opening independently at the bursa; genital fork rectangular, U-shaped, arms anteriorly thick, posteriorly slender, divergent; accessory glands undistinguishable.</p><p><bold>Morphological variation.</bold> Total length, excluding antennae, 6.4–8.2 mm, (n=10); length of thorax, 1.7–2.2 mm, (n=10); length of wing, 6.3–7.7 mm, (n=9); greatest width of abdomen, 1.2–1.4 mm, (n=10). Some specimens differed from the holotype, as follows: face, between antennal insertion and gibbosity, plane with eye margin; gibbosity equals ventral 0.31–0.46 of face height; ventral occipital setae yellow; proboscis 0.42–0.55 × the height of head; antenna 0.61–0.99 × as long as the height of eye; light-brown scape and pedicel, dark-brown postpedicel; antennal insertion at dorsal 0.18–0.26 of head height; postpedicel 1.4–2.1 × length of basal two segments; head 1.35–1.63 × as wide as high; face 0.12–0.21 × as wide as head; face pale-yellow-pollinose or silvery-pollinose or golden-pollinose; mystax comprised of 8–10 macrosetae; <!--PageBreak-->orbital setae golden-brown; anterior ocellus 0.06–0.09 × as wide as frons by the ocellus position; scutal vestiture white anteriorly and dark-brown posteriorly, unequal-sized; two notopleural macrosetae; scutellar margin strongly impressed; three anepisternal macrosetae; tuft of katatergal macrosetae light-brown; anatergite with golden, hair-like setae; coxae yellow; trochanter with fine, yellow setulae, and dark brown seta dorsally; tibiae yellow dorsally and brown ventrally; tarsi reddish-brown, with claw-like dark-brown setae ventrally, stout dark-brown setae dorsally, and densely covered with thick spine-like dark-brown setae; pulvilli brown; empodium well developed; cell r<sub>1</sub> with long, slightly concave stalk (3.5–4 times length of r-m); calypters white; white knob; abdomen black with yellow lateral margins; T2 1.41–1.92 × wider than long; several white; one lateral marginal macroseta present on T4, T5, T6, and T7.</p><!--PageBreak--></tp:treatment-sec><tp:treatment-sec sec-type="Distribution"><title>Distribution.</title><p>Brazil (Sergipe, Bahia, Espírito Santo, Minas Gerais, Rio de Janeiro, São Paulo and Paraná).</p></tp:treatment-sec><tp:treatment-sec sec-type="Remarks"><title>Remarks.</title><p>Although this species shares with <italic><tp:taxon-name>Oidardis marinonii</tp:taxon-name></italic> the lighter color of the body, with thorax and abdomen yellow laterally, they differ in a very conspicuous character, the modified seta ventrally on the hind tibia of males—even though <italic><tp:taxon-name>Oidardis fontenellei</tp:taxon-name></italic> bears the most discrete modified tibial seta observed in the genus. <italic><tp:taxon-name>Oidardis fontenellei</tp:taxon-name></italic> males display an elaborate courtship behavior: it approaches the female, perching on a lower position of the same twig its target is found; the male then hovers shortly behind the female, touching it quickly several times. (Guilherme Ide &amp; Julia Almeida, pers. comm.)</p><p><italic><tp:taxon-name>Oidardis fontenellei</tp:taxon-name></italic> occur preferentially in the Coastal Atlantic Forest, through its whole extension. The species was also found in Atlantic Semi-deciduous Forests in Minas Gerais and Bahia states, in localities no farther than 250 km from the coastline.</p></tp:treatment-sec><tp:treatment-sec sec-type="Etymology"><title>Etymology.</title><p>Honors Dr. Julio Fontenelle, for his efforts on a long-term survey on <tp:taxon-name>Diptera</tp:taxon-name> at Parque Estadual do Rio Doce, the largest fragment of preserved Atlantic Rainforest in Minas Gerais state.</p></tp:treatment-sec><tp:treatment-sec sec-type="Type-material examined"><title>Type-material examined.</title><p><bold>Holotype: Brazil:</bold> Minas Gerais, Marliéria, Parque Estadual do Rio Doce, Trilha Tereza, elev. 253 m (<named-content xmlns:xlink="http://www.w3.org/1999/xlink" content-type="dwc:verbatimCoordinates" xlink:type="simple">19°42'10.69"S, 42°30'45.97"W</named-content>), 25.x.2001, coll. J.C.R. Fontenelle - male (MZUSP) <bold>Paratypes: Brazil:</bold> Bahia, Camacan, RPPN Serra Bonita II Faz. Paris, elev. 190 m (<named-content xmlns:xlink="http://www.w3.org/1999/xlink" content-type="dwc:verbatimCoordinates" xlink:type="simple">15°25'12"S, 39°32'33"W</named-content>), 3–7.ii.2009, coll. Nihei, Figueiredo, Almeida &amp; Cezar - 1 male (MZUSP); Itapetinga, (<named-content xmlns:xlink="http://www.w3.org/1999/xlink" content-type="dwc:verbatimCoordinates" xlink:type="simple">15°15'23.24"S, 40°15'27.49"W</named-content>), xi.1969, coll. F. M. Oliveira - 3 females, 9 males (MNRJ); Porto Seguro, Veracel, (<named-content xmlns:xlink="http://www.w3.org/1999/xlink" content-type="dwc:verbatimCoordinates" xlink:type="simple">16°27'3.98"S, 39°3'52.57"W</named-content>), 2–5.xii.2002, coll. I. Castro - 1 female (MZUEFS); Espírito Santo, Santa Tereza, Estação Biológica Santa Lúcia, elev. 867 m (<named-content xmlns:xlink="http://www.w3.org/1999/xlink" content-type="dwc:verbatimCoordinates" xlink:type="simple">19°58'37.3"S, 40°32'22.5"W</named-content>), 9–12.iv.2001, coll. C.O. Azevedo &amp; eq. - 1 female (MZUSP); São Mateus, (<named-content xmlns:xlink="http://www.w3.org/1999/xlink" content-type="dwc:verbatimCoordinates" xlink:type="simple">18°43'0.16"S, 39°51'33.8"W</named-content>), i.1971, coll. P. C. Elias - 1 female (MZUSP); Minas Gerais, Marliéria, Parque Estadual do Rio Doce, Trilha Tereza, elev. 253 m (<named-content xmlns:xlink="http://www.w3.org/1999/xlink" content-type="dwc:verbatimCoordinates" xlink:type="simple">19°42'10.69"S, 42°30'45.97"W</named-content>), 25.x.2001, coll. J.C.R. Fontenelle - 7 males (LEEID, MZUSP); same locality, 1.xi.2001, coll. J.C.R. Fontenelle - 3 females, 1 male (LEEID, MZUSP); same locality, 8.xi.2001, coll. J.C.R. Fontenelle - 3 females, 3 males (LEEID, MZUSP); same locality, 9.xi.2003, coll. J.C.R. Fontenelle - 1 female (MZUSP); same locality, 31.x.-5.xi.2010, coll. J. C. Almeida &amp; G. Ide - 6 females, 7 males (BMNH, MZUSP, ZSM); Paraná, Antonina, Reserva Sapitanduva, (<named-content xmlns:xlink="http://www.w3.org/1999/xlink" content-type="dwc:verbatimCoordinates" xlink:type="simple">25°25'46.77"S, 48°42'42.49"W</named-content>), 1.xii.1986, coll. Lev. Ent. PROFAUPAR - 1 male (DZUP); same locality, 29.xii.1986, coll. Lev. Ent. PROFAUPAR - 1 male (DZUP); Rio de Janeiro, Nova Iguaçu, Reserva Biológica do Tinguá, (<named-content xmlns:xlink="http://www.w3.org/1999/xlink" content-type="dwc:verbatimCoordinates" xlink:type="simple">22°34'37"S, 43°26'6.6"W</named-content>), 5–8.iii.2002, coll. S.T.P. Amarante &amp; eq. - 2 males (MZUSP); Rio de Janeiro, (<named-content xmlns:xlink="http://www.w3.org/1999/xlink" content-type="dwc:verbatimCoordinates" xlink:type="simple">22°54'12.74"S, 43°12'34.51"W</named-content>), i.1939, coll. Serviço Febre Amarela - 2 males (MZUSP); Rio de Janeiro, Jacarepaguá, Represa Rio Grande, (<named-content xmlns:xlink="http://www.w3.org/1999/xlink" content-type="dwc:verbatimCoordinates" xlink:type="simple">22°57'S, 43°21'0"W</named-content>), xii.1969, coll. M. Alvarenga - 6 males (MNRJ); São Paulo, Bertioga, Praia de Guaratuba, (<named-content xmlns:xlink="http://www.w3.org/1999/xlink" content-type="dwc:verbatimCoordinates" xlink:type="simple">23°45'49.44"S, 45°53'45.28"W</named-content>), xi.1972, coll. N. Papavero &amp; F. Val - 1 male (MZUSP); Guarujá, (<named-content xmlns:xlink="http://www.w3.org/1999/xlink" content-type="dwc:verbatimCoordinates" xlink:type="simple">23°59'40.56"S, 46°15'24.72"W</named-content>), i.1942, coll. M. Carrera - 2 females, 1 male (MZUSP); Juquiá, (<named-content xmlns:xlink="http://www.w3.org/1999/xlink" content-type="dwc:verbatimCoordinates" xlink:type="simple">24°19'17.16"S, 47°38'14.43"W</named-content>), <!--PageBreak--><!--PageBreak-->i.1932, coll. J. Lane - 1 male (MZUSP); Ubatuba, Parque Estadual da Serra do Mar, (<named-content xmlns:xlink="http://www.w3.org/1999/xlink" content-type="dwc:verbatimCoordinates" xlink:type="simple">23°21'43"S, 44°49'22"W</named-content>), 21.i.2002, coll. N.W. Perioto &amp; eq. - 1 female (MZUSP); same locality, 24.i.2002, coll. N.W. Perioto &amp; eq. - 1 female, 1 male (MZUSP); Sergipe, Santa Luzia do Itanhy Crasto, (<named-content xmlns:xlink="http://www.w3.org/1999/xlink" content-type="dwc:verbatimCoordinates" xlink:type="simple">11°22'32.8"S, 37°25'0"W</named-content>), 1–4.viii.2001, coll. M. T. Tavares &amp; eq. - 1 male (MZUSP).</p><fig id="F9" position="float" orientation="portrait"><label>Figure 9.</label><caption><p><italic><tp:taxon-name>Oidardis fontenellei</tp:taxon-name></italic> sp. n., Parque Estadual do Rio Doce, Minas Gerais. Female (above) and male (below). (Photo: Guilherme Ide).</p></caption><graphic xmlns:xlink="http://www.w3.org/1999/xlink" xlink:href="ZooKeys-350-047-g009.jpg" position="float" orientation="portrait" xlink:type="simple"/></fig><fig id="F10" position="float" orientation="portrait"><label>Figure 10.</label><caption><p>Distribution of <italic><tp:taxon-name>Oidardis</tp:taxon-name></italic> species throughout the Atlantic Rainforest.</p></caption><graphic xmlns:xlink="http://www.w3.org/1999/xlink" xlink:href="ZooKeys-350-047-g010.jpg" position="float" orientation="portrait" xlink:type="simple"/></fig></tp:treatment-sec><tp:treatment-sec><!--Section generated to contain objects referenced in tp:taxon-treatment.--><fig id="F1" position="float" orientation="portrait"><label>Figure 1.</label><caption><p>Habitus, lateral view: <bold>A</bold> <italic><tp:taxon-name>Oidardis falcimystax</tp:taxon-name></italic> male (HT) <bold>B</bold> female (PT) <bold>C</bold> <italic><tp:taxon-name>Oidardis fontenellei</tp:taxon-name></italic> male (HT) <bold>D</bold> female (PT) <bold>E</bold> <italic><tp:taxon-name>Oidardis maculiseta</tp:taxon-name></italic> male (HT) <bold>F</bold> female (PT) <bold>G</bold> <italic><tp:taxon-name>Oidardis marinonii</tp:taxon-name></italic> male (HT) <bold>H</bold> female (PT). Scale bar = 1 mm.</p></caption><graphic xmlns:xlink="http://www.w3.org/1999/xlink" xlink:href="ZooKeys-350-047-g001.jpg" position="float" orientation="portrait" xlink:type="simple"/></fig><fig id="F2" position="float" orientation="portrait"><label>Figure 2.</label><caption><p>Hind leg, male: <bold>A</bold> <italic><tp:taxon-name>Oidardis falcimystax</tp:taxon-name></italic> (PT) <bold>B</bold> <italic><tp:taxon-name>Oidardis fontenellei</tp:taxon-name></italic> (HT) <bold>C</bold> <italic><tp:taxon-name>Oidardis maculiseta</tp:taxon-name></italic> male (HT) <bold>D</bold> <italic><tp:taxon-name>Oidardis marinonii</tp:taxon-name></italic> (HT). Scale bar = 0.5 mm.</p></caption><graphic xmlns:xlink="http://www.w3.org/1999/xlink" xlink:href="ZooKeys-350-047-g002.jpg" position="float" orientation="portrait" xlink:type="simple"/></fig><fig id="F3" position="float" orientation="portrait"><label>Figure 3.</label><caption><p>Wing, male: <bold>A</bold> <italic><tp:taxon-name>Oidardis falcimystax</tp:taxon-name></italic> (HT) <bold>B</bold> <italic><tp:taxon-name>Oidardis fontenellei</tp:taxon-name></italic> (PT) <bold>C</bold> <italic><tp:taxon-name>Oidardis maculiseta</tp:taxon-name></italic> (HT) <bold>D</bold> <italic><tp:taxon-name>Oidardis marinonii</tp:taxon-name></italic> (PT). Scale bar = 1mm.</p></caption><graphic xmlns:xlink="http://www.w3.org/1999/xlink" xlink:href="ZooKeys-350-047-g003.jpg" position="float" orientation="portrait" xlink:type="simple"/></fig><fig id="F4" position="float" orientation="portrait"><label>Figure 4.</label><caption><p>Head, male, anterior view: <bold>A</bold> <italic><tp:taxon-name>Oidardis falcimystax</tp:taxon-name></italic> (HT) <bold>B</bold> <italic><tp:taxon-name>Oidardis fontenellei</tp:taxon-name></italic> (HT) <bold>C</bold> <italic><tp:taxon-name>Oidardis maculiseta</tp:taxon-name></italic> male (HT) <bold>D</bold> <italic><tp:taxon-name>Oidardis marinonii</tp:taxon-name></italic> (HT). Scale bar = 0.5mm</p></caption><graphic xmlns:xlink="http://www.w3.org/1999/xlink" xlink:href="ZooKeys-350-047-g004.jpg" position="float" orientation="portrait" xlink:type="simple"/></fig><fig id="F5" position="float" orientation="portrait"><label>Figure 5.</label><caption><p>Head, male, lateral view: <bold>A</bold> <italic><tp:taxon-name>Oidardis falcimystax</tp:taxon-name></italic> (HT) <bold>B</bold> <italic><tp:taxon-name>Oidardis fontenellei</tp:taxon-name></italic> (PT) <bold>C</bold> <italic><tp:taxon-name>Oidardis maculiseta</tp:taxon-name></italic> (PT) <bold>D</bold> <italic><tp:taxon-name>Oidardis marinonii</tp:taxon-name></italic> (HT). Scale bar = 0.5 mm.</p></caption><graphic xmlns:xlink="http://www.w3.org/1999/xlink" xlink:href="ZooKeys-350-047-g005.jpg" position="float" orientation="portrait" xlink:type="simple"/></fig><fig id="F6" position="float" orientation="portrait"><label>Figure 6.</label><caption><p>Male terminalia: <bold>A–C</bold> <italic><tp:taxon-name>Oidardis falcimystax</tp:taxon-name></italic> <bold>A</bold> ventral <bold>B</bold> lateral and <bold>C</bold> dorsal views <bold>D–F</bold> <italic><tp:taxon-name>Oidardis fontenellei</tp:taxon-name></italic> <bold>D</bold> ventral <bold>E</bold> lateral and <bold>F</bold> dorsal views <bold>G–I</bold> <italic><tp:taxon-name>Oidardis maculiseta</tp:taxon-name></italic> <bold>G</bold> ventral <bold>H</bold> lateral and <bold>I</bold> dorsal views <bold>J–L</bold> <italic><tp:taxon-name>Oidardis marinonii</tp:taxon-name></italic> <bold>J</bold> ventral <bold>K</bold> lateral and <bold>L</bold> dorsal views. <italic>ep</italic>, epandrium; <italic>gc</italic>, gonocoxite; <italic>gs</italic>, gonostylus; <italic>hp</italic>, hypandrium; <italic>ph</italic>, <italic>phallus</italic>. Scale bar: 0.2 mm.</p></caption><graphic xmlns:xlink="http://www.w3.org/1999/xlink" xlink:href="ZooKeys-350-047-g006.jpg" position="float" orientation="portrait" xlink:type="simple"/></fig><fig id="F7" position="float" orientation="portrait"><label>Figure 7.</label><caption><p><italic>Phalli</italic>, lateral view: <bold>A</bold> <italic><tp:taxon-name>Oidardis falcimystax</tp:taxon-name></italic> <bold>B</bold> <italic><tp:taxon-name>Oidardis fontenellei</tp:taxon-name></italic> <bold>C</bold> <italic><tp:taxon-name>Oidardis maculiseta</tp:taxon-name></italic> male <bold>D</bold> <italic><tp:taxon-name>Oidardis marinonii</tp:taxon-name></italic>; <italic>ea</italic>, ejaculatory apodeme; <italic>pr</italic>, prongs. Scale bar: 0.1 mm.</p></caption><graphic xmlns:xlink="http://www.w3.org/1999/xlink" xlink:href="ZooKeys-350-047-g007.jpg" position="float" orientation="portrait" xlink:type="simple"/></fig><fig id="F8" position="float" orientation="portrait"><label>Figure 8.</label><caption><p>Spermathecae: <bold>A</bold> <italic><tp:taxon-name>Oidardis maculiseta</tp:taxon-name></italic> <bold>B</bold> <italic><tp:taxon-name>Oidardis fontenellei</tp:taxon-name></italic> <bold>C</bold> <italic><tp:taxon-name>Oidardis falcimystax</tp:taxon-name></italic> <bold>D</bold> <italic><tp:taxon-name>Oidardis marinonii</tp:taxon-name></italic>. <italic>ag</italic>, acessory gland; <italic>gf</italic>, genital fork; <italic>st</italic>, spermatheca. Scale bar: 0.2 mm.</p></caption><graphic xmlns:xlink="http://www.w3.org/1999/xlink" xlink:href="ZooKeys-350-047-g008.jpg" position="float" orientation="portrait" xlink:type="simple"/></fig></tp:treatment-sec></tp:taxon-treatment>
