# Supplementary material for: Four new species of Oidardis Hermann, 1912 (Diptera, Asilidae, Laphriinae, Atomosiini) from two major faunistic surveys in the Atlantic Rainforest
Source: Zookeys. 2013 Nov 14;(350):47–74. doi: 10.3897/zookeys.350.6096 (PMC3837498; doi:10.3897/zookeys.350.6096)
Supplement: XML Treatment for Oidardis maculiseta [file zookeys.350.6096-treatment3.xml]

<!DOCTYPE tp:taxon-treatment
  PUBLIC "-//TaxonX//DTD Taxonomic Treatment Publishing DTD v0 20100105//EN" "tax-treatment-NSO.dtd">
<tp:taxon-treatment xmlns:tp="http://www.plazi.org/taxpub"><tp:treatment-meta><mixed-citation publication-type="journal"><person-group><name><surname>Cezar</surname><given-names>Lucas A.</given-names></name><name><surname>Fisher</surname><given-names>Eric M.</given-names></name><name><surname>Lamas</surname><given-names>Carlos J. E.</given-names></name></person-group><article-title>Four new species of <italic>Oidardis</italic> Hermann, 1912 (Diptera, Asilidae, Laphriinae, Atomosiini) from two major faunistic surveys in the Atlantic Rainforest</article-title><source>Zookeys</source><day>14</day><month>11</month><year>2013</year><volume>2013</volume><issue>350</issue><fpage>47</fpage><lpage>74</lpage><pub-id pub-id-type="doi">10.3897/zookeys.350.6096</pub-id></mixed-citation></tp:treatment-meta><tp:nomenclature><tp:taxon-name>
                            <tp:taxon-name-part taxon-name-part-type="genus">Oidardis</tp:taxon-name-part>
                            <tp:taxon-name-part taxon-name-part-type="species">maculiseta</tp:taxon-name-part>
                            <object-id xmlns:xlink="http://www.w3.org/1999/xlink" content-type="zoobank" xlink:type="simple">http://zoobank.org/03360A78-9C1B-43AB-82BE-C240A012369E</object-id>
                            <object-id xmlns:xlink="http://www.w3.org/1999/xlink" xlink:type="simple">http://species-id.net/wiki/Oidardis_maculiseta</object-id>
                        </tp:taxon-name><tp:taxon-status xmlns:xlink="http://www.w3.org/1999/xlink" xlink:type="simple">sp. n.</tp:taxon-status><xref ref-type="fig" rid="F1">Figures 1E–F</xref><xref ref-type="fig" rid="F2">, 2C</xref><xref ref-type="fig" rid="F3">, 3C</xref><xref ref-type="fig" rid="F4">, 4C</xref><xref ref-type="fig" rid="F5">, 5C</xref><xref ref-type="fig" rid="F6">,6G–I</xref><xref ref-type="fig" rid="F7">,7C</xref><xref ref-type="fig" rid="F8">,8A</xref><xref ref-type="fig" rid="F10">,10</xref></tp:nomenclature><tp:treatment-sec sec-type="Diagnosis"><title>Diagnosis.</title><p>Leg color pattern: coxae yellow, femora dark-brown dorsally and tibiae yellow dorsally; facial pollinosity golden. Male with dark-brown modified tibial seta, as long as femur, golf-club-shaped with apical 1/4 as a large white lamella with black spot at apex; mid prong of the phallus much longer than lateral prongs; mystax short.</p></tp:treatment-sec><tp:treatment-sec sec-type="Description"><title>Description.</title><p><bold>Holotype.</bold> Male. Body shiny black. Total length, excluding antennae, 5.4 mm; length of thorax, 1.3 mm; length of wing, 4.7 mm; greatest width of abdomen, 1 mm.</p><p><bold>Head, laterally.</bold> Face, between antennal insertion and gibbosity, plane with eye margin; gibbosity slightly prominent, equals ventral 0.26 of face height; dorsal occipital setae dark-brown, lateral occipital setae white, ventral occipital setae white; proboscis 0.48 × the height of head, with numerous white macrosetae ventrally; palpus dark-brown, with yellow setae apically. <bold>Antenna.</bold> Antenna 0.85 × as long as the height of eye, entirely dark-brown, with dark-brown setae and macrosetae; antennal insertion at dorsal 0.2 of head height; scape slightly longer than pedicel, with medium-sized ventral seta, numerous short setae on a row around the segment; pedicel round; postpedicel elongate, 2.1 × length of basal two segments, brown-pollinose, except for silvery-yellow pollinosity on elliptical sensorial area on inner face, with dorsal spine subapical (3/4 length of postpedicel or beyond). <bold>Head, anteriorly.</bold> Head 1.35 × as wide as high; face 0.17 × as wide as head, golden-pollinose; mystax short, comprised of 10 golden macrosetae, and few shorter setae between the rows; facial setae, other than mystax, pale-yellow; frons coppery-pollinose; orbital setae dark-brown; vertex coppery-pollinose; ocellar tubercle coppery-pollinose, as high as vertex, 0.39 × as wide as frons, anterior ocellus 0.14 × as wide as frons by the ocellus position.</p><p><bold>Thorax.</bold> Postpronotal lobe black with yellow spot dorsal to mesothoracic spiracle; scutum shiny black, not punctate, vestiture dark-brown, unequal-sized, reclinate anteriorly and proclinate posteriorly; one; scutellum black, scutellar margin strongly impressed, longest ones slightly longer than scutellum; postalar callosity dark-brown, partly with bright-blue reflections; pleuron shiny dark-brown, with silvery-white pollinosity; setulae on proepisternum, katepisternum, and anepisternum; two anepisternal macrosetae, light-brown; tuft of katatergal macrosetae light-brown; anatergite with golden, hair-like setae.</p><!--PageBreak--><p><bold>Legs.</bold> Coxae orange-yellow; trochanter yellow, with fine yellow setulae; femora yellow, slightly darkened dorsally, covered with short stout yellow setulae dorsally, with dark setae on apical 1/3 dorsally, ventrally with weak yellow setae in two rows, hind femur with 3 long dark-brown ventral macrosetae; anterior four tibiae yellow dorsally and brown ventrally, with white setulae, long yellow macrosetae and long dark-brown macrosetae; hind tibiae yellow, entirely covered by golden setulae, and medium-sized fine dark-brown setae ventrally; modified tibial setae attached to hind tibia at basal 1/3, dark-brown, as long as femur, golf-club-shaped with apical 1/4 as a large white lamella with black spot at apex; tarsi yellow, with stout yellow setae dorsally and densely covered with thick yellow setae, 5th tarsomere with 3 setae apically, opposite the claws and subequal to them; claws yellow on base and black apically; pulvilli yellow and fringed; empodium shorter than claws.</p><!--PageBreak--><p><bold>Wing.</bold> Brownish, darker along upper margin; cell r<sub>1</sub> with long slightly-concave stalk (2.5 × the length of r-m); crossvein r-m medially in cell d, distal to the end of Sc; cell m<sub>3</sub> narrowing distally (M<sub>2</sub> and M<sub>3</sub> converging by the end of cell m<sub>3</sub>), with stalk slightly longer than r-m, apex of m<sub>3</sub> and apex of cell d parallel and aligned; crossvein bm-cu short, base of M<sub>3</sub> and CuA<sub>1</sub> arranged almost as an “X”; cell cu<italic>p</italic> with stalk shorter than r-m; posterior margin of wing slightly concave at distal half; calypters white, with light-brown margin and fringe of short yellow setae; halter with yellow stem, brown knob.</p><p><bold>Abdomen.</bold> Black, not punctate, with sides diverging posteriorly, T2 1.6 × wider than long; vestiture longer and lighter laterally and ventrally, several light-yellow macrosetae present on lateral margin of T1 and T2. <bold>Male terminalia.</bold> Hypopygium very conspicuous; hypandrium regular-sized (2/3 the width of hypopygium or more), much wider than long, anterior margin straight to slightly convex, posterior margin smoothly convex; gonocoxites partially fused to hypandrium, gonocoxal prolongation thin, smoothly curved inwards, with 2 spines at apex; gonostylus reduced, round, laterally flattened, free, attached to the base of gonocoxite; apex of phallus with three unequal-sized prongs, mid prong much longer than the others; epandrium straight in lateral view; lobes of hypoproct protruding.</p><p><bold>Female.</bold> Total length, excluding antennae, 5.7–7.2 mm, (n=3); length of thorax, 1.5–1.7 mm, (n=3); length of wing, 5.2–6.2 mm, (n=3); greatest width of abdomen, 1.3–1.6 mm, (n=3). Differs from male as follows: gibbosity that equals ventral 0.28–0.3 of face height; proboscis 0.39–0.56 × the height of head; antenna 0.78–0.95 × as long as the height of eye; antennal insertion at dorsal 0.19–0.2 of head height; postpedicel 1.8–2 × length of basal two segments; head 1.4–1.5 × as wide as high; face 0.16 × as wide as head; mystax long (extending beyond the apex of proboscis); ocellar tubercle 0.33 × as wide as frons; anterior ocellus 0.11–0.17 × as wide as frons by the ocellus position; postpronotal lobe dark-brown; proepisternum, anepisternum and katepisternum with golden setulae; trochanter orange-yellow; femora yellow and dark-brown dorsally; femora covered with short, stout brown setulae dorsally; hind femur with 3 long yellow ventral macrosetae; tibiae yellow dorsally and brown ventrally, hind tibia reddish-brown, yellow dorsally on basal 1/3; tibiae with white setulae, long yellow macrosetae, long dark-brown macrosetae, and thick spines; hind tibiae entirely covered by dark-brown setulae; hind tibia with light-brown setulae ventrally, yellow macroseta inserted ventrally on the middle, fine, medium-sized dark-brown setae dorsally, and long, dark-brown macrosetae anterodorsally; modified tibial setae absent; tarsi dark-brown, with claw-like dark-brown setae ventrally, stout dark-brown setae dorsally, and densely covered with thick spine-like dark-brown setae; claws reddish on base and black apically, mid tarsi with yellow-and-black claws; apex of cell m<sub>3</sub> and apex of cell d angled and unaligned, apex of m<sub>3</sub> beyond apex of d; posterior margin of wing slightly convex at distal half; halter with orange stem; T2 1.47–1.84 × wider than long; white macrosetae on T1–2; one lateral marginal macrosetae present on T4, T5, T6, and T7. <bold>Female genitalia.</bold> Three spermathecae; reservoirs cylindrical, coiled; spermathecal <!--PageBreak-->ducts opening independently at the bursa; genital fork rectangular, U-shaped, arms anteriorly thick, posteriorly slender, divergent; accessory glands oval.</p><p><bold>Morphological variation.</bold> Total length, excluding antennae, 6.0–6.6 mm, (n=4); length of thorax, 1.4–1.5 mm, (n=4); length of wing, 4.9–5.4 mm, (n=4); greatest width <!--PageBreak-->of abdomen, 1.0–1.1 mm, (n=4). Some specimens differed from the holotype, as follows: gibbosity that equals ventral 0.23–0.26 of face height; proboscis 0.4–0.57 × the height of head; antenna 0.82–0.86 × as long as the height of eye; antennal insertion at dorsal 0.18–0.24 of head height; postpedicel 1.8–1.9 × length of basal two segments; head 1.37–1.4 × as wide as high; face 0.15–0.17 × as wide as head; mystax comprised of 8–10 macrosetae; ocellar tubercle 0.34–0.37 × as wide as frons; anterior ocellus 0.13–0.16 × as wide as frons by the ocellus position; T2 1.42–1.56 × wider than long.</p></tp:treatment-sec><tp:treatment-sec sec-type="Distribution"><title>Distribution.</title><p>Brazil (Goiás, São Paulo and Paraná).</p></tp:treatment-sec><tp:treatment-sec sec-type="Remarks"><title>Remarks.</title><p>There is a group of females from Fênix (PR) that differs from the paratypes assigned by presenting an oblong postpedicel, dark-brown coxae and homogeneously directed vestiture on the scutum. Therefore, these specimens are not included as paratypes for the species, since they vary in such consistent characters; instead, these specimens are listed under “additional material examined”.</p><p><italic><tp:taxon-name>Oidardis maculiseta</tp:taxon-name></italic> occur mainly in Atlantic Semi-deciduous Forest. As noted above for <italic><tp:taxon-name>Oidardis falcimystax</tp:taxon-name></italic>, they were also found in the Cerrado area, at Corumbá de Goiás, a locality which has a Lower <tp:taxon-name>Diptera</tp:taxon-name> fauna similar to the Semi-deciduous Forest ecorregion (D. S. Amorim, unpublished data).</p></tp:treatment-sec><tp:treatment-sec sec-type="Etymology"><title>Etymology.</title><p>from the Latin, <italic>macula</italic> = spot, and <italic>seta</italic> = bristle. Refers to the singular morphology of the modified tibial seta.</p></tp:treatment-sec><tp:treatment-sec sec-type="Type-material examined"><title>Type-material examined.</title><p><bold>Holotype: Brazil:</bold> Paraná, Fênix, Reserva Estadual ITCF, (<named-content xmlns:xlink="http://www.w3.org/1999/xlink" content-type="dwc:verbatimCoordinates" xlink:type="simple">23°55'0.05"S, 51°57'38.26"W</named-content>), 3.xi.1986, coll. Lev. Ent. PROFAUPAR - male (DZUP). <bold>Paratypes: Brazil:</bold> Goiás, Corumbá [de Goiás], Fazenda Monjolinho, (<named-content xmlns:xlink="http://www.w3.org/1999/xlink" content-type="dwc:verbatimCoordinates" xlink:type="simple">15°55'0.12"S, 48°46'0.12"W</named-content>), xi.1945, coll. Barretto - 1 male (MZUSP); Paraná, Fênix, Reserva Estadual ITCF, (<named-content xmlns:xlink="http://www.w3.org/1999/xlink" content-type="dwc:verbatimCoordinates" xlink:type="simple">23°55'0.05"S, 51°57'38.26"W</named-content>), 6.x.1986, coll. Lev. Ent. PROFAUPAR - 1 male (DZUP); same locality, 20.x.1986, coll. Lev. Ent. PROFAUPAR - 1 male (DZUP); same locality, 3.xi.1986, coll. Lev. Ent. PROFAUPAR - 2 males (DZUP, MZUSP); same locality, 10.xi.1986, coll. Lev. Ent. PROFAUPAR - 3 males (DZUP); same locality, 17.xi.1986, coll. Lev. Ent. PROFAUPAR - 2 males (DZUP, MZUSP); same locality, 24.xi.1986, coll. Lev. Ent. PROFAUPAR - 1 female (DZUP, MZUSP); same locality, 8.xii.1986, coll. Lev. Ent. PROFAUPAR - 2 males (DZUP); same locality, 22.xii.1986, coll. Lev. Ent. PROFAUPAR - 1 female (DZUP); same locality, 29.xii.1986, coll. Lev. Ent. PROFAUPAR - 1 female (DZUP); São Paulo, Barão de Antonina, (<named-content xmlns:xlink="http://www.w3.org/1999/xlink" content-type="dwc:verbatimCoordinates" xlink:type="simple">23°37'38.07"S, 49°33'40.68"W</named-content>), i.1946, coll. Barretto - 2 females, 1 male (MZUSP); São Paulo, (<named-content xmlns:xlink="http://www.w3.org/1999/xlink" content-type="dwc:verbatimCoordinates" xlink:type="simple">23°32'56.19"S, 46°38'19.74"W</named-content>), xii.1940, coll. M. Carrera (Horto Florestal) - 1 male (MZUSP). <bold>Additional material examined. Brazil:</bold> Paraná, Fênix, Reserva Estadual ITCF, (<named-content xmlns:xlink="http://www.w3.org/1999/xlink" content-type="dwc:verbatimCoordinates" xlink:type="simple">23°55'0.05"S, 51°57'38.26"W</named-content>), 20.x.1986, coll. Lev. Ent. PROFAUPAR - 1 female (DZUP); same locality, 27.x.1986, coll. Lev. Ent. PROFAUPAR - 1 females (MZUSP); same locality, 10.xi.1986, coll. Lev. Ent. PROFAUPAR - 1 female (DZUP); same locality, 24.xi.1986, coll. Lev. Ent. PROFAUPAR - 1 female (DZUP); same locality, 8.xii.1986, coll. Lev. Ent. PROFAUPAR - 1 female (DZUP); same locality, 15.xii.1986, coll. Lev. Ent. PROFAUPAR - 1 female (DZUP); Foz do Iguaçu, (<named-content xmlns:xlink="http://www.w3.org/1999/xlink" content-type="dwc:verbatimCoordinates" xlink:type="simple">25°32'48.83"S, 54°35'17.42"W</named-content>), 7.xii.1966, coll. Exc. Dep. ZOO - 1 female (DZUP).</p><!--PageBreak--><!--PageBreak--></tp:treatment-sec><tp:treatment-sec><!--Section generated to contain objects referenced in tp:taxon-treatment.--><fig id="F1" position="float" orientation="portrait"><label>Figure 1.</label><caption><p>Habitus, lateral view: <bold>A</bold> <italic><tp:taxon-name>Oidardis falcimystax</tp:taxon-name></italic> male (HT) <bold>B</bold> female (PT) <bold>C</bold> <italic><tp:taxon-name>Oidardis fontenellei</tp:taxon-name></italic> male (HT) <bold>D</bold> female (PT) <bold>E</bold> <italic><tp:taxon-name>Oidardis maculiseta</tp:taxon-name></italic> male (HT) <bold>F</bold> female (PT) <bold>G</bold> <italic><tp:taxon-name>Oidardis marinonii</tp:taxon-name></italic> male (HT) <bold>H</bold> female (PT). Scale bar = 1 mm.</p></caption><graphic xmlns:xlink="http://www.w3.org/1999/xlink" xlink:href="ZooKeys-350-047-g001.jpg" position="float" orientation="portrait" xlink:type="simple"/></fig><fig id="F2" position="float" orientation="portrait"><label>Figure 2.</label><caption><p>Hind leg, male: <bold>A</bold> <italic><tp:taxon-name>Oidardis falcimystax</tp:taxon-name></italic> (PT) <bold>B</bold> <italic><tp:taxon-name>Oidardis fontenellei</tp:taxon-name></italic> (HT) <bold>C</bold> <italic><tp:taxon-name>Oidardis maculiseta</tp:taxon-name></italic> male (HT) <bold>D</bold> <italic><tp:taxon-name>Oidardis marinonii</tp:taxon-name></italic> (HT). Scale bar = 0.5 mm.</p></caption><graphic xmlns:xlink="http://www.w3.org/1999/xlink" xlink:href="ZooKeys-350-047-g002.jpg" position="float" orientation="portrait" xlink:type="simple"/></fig><fig id="F3" position="float" orientation="portrait"><label>Figure 3.</label><caption><p>Wing, male: <bold>A</bold> <italic><tp:taxon-name>Oidardis falcimystax</tp:taxon-name></italic> (HT) <bold>B</bold> <italic><tp:taxon-name>Oidardis fontenellei</tp:taxon-name></italic> (PT) <bold>C</bold> <italic><tp:taxon-name>Oidardis maculiseta</tp:taxon-name></italic> (HT) <bold>D</bold> <italic><tp:taxon-name>Oidardis marinonii</tp:taxon-name></italic> (PT). Scale bar = 1mm.</p></caption><graphic xmlns:xlink="http://www.w3.org/1999/xlink" xlink:href="ZooKeys-350-047-g003.jpg" position="float" orientation="portrait" xlink:type="simple"/></fig><fig id="F4" position="float" orientation="portrait"><label>Figure 4.</label><caption><p>Head, male, anterior view: <bold>A</bold> <italic><tp:taxon-name>Oidardis falcimystax</tp:taxon-name></italic> (HT) <bold>B</bold> <italic><tp:taxon-name>Oidardis fontenellei</tp:taxon-name></italic> (HT) <bold>C</bold> <italic><tp:taxon-name>Oidardis maculiseta</tp:taxon-name></italic> male (HT) <bold>D</bold> <italic><tp:taxon-name>Oidardis marinonii</tp:taxon-name></italic> (HT). Scale bar = 0.5mm</p></caption><graphic xmlns:xlink="http://www.w3.org/1999/xlink" xlink:href="ZooKeys-350-047-g004.jpg" position="float" orientation="portrait" xlink:type="simple"/></fig><fig id="F5" position="float" orientation="portrait"><label>Figure 5.</label><caption><p>Head, male, lateral view: <bold>A</bold> <italic><tp:taxon-name>Oidardis falcimystax</tp:taxon-name></italic> (HT) <bold>B</bold> <italic><tp:taxon-name>Oidardis fontenellei</tp:taxon-name></italic> (PT) <bold>C</bold> <italic><tp:taxon-name>Oidardis maculiseta</tp:taxon-name></italic> (PT) <bold>D</bold> <italic><tp:taxon-name>Oidardis marinonii</tp:taxon-name></italic> (HT). Scale bar = 0.5 mm.</p></caption><graphic xmlns:xlink="http://www.w3.org/1999/xlink" xlink:href="ZooKeys-350-047-g005.jpg" position="float" orientation="portrait" xlink:type="simple"/></fig><fig id="F6" position="float" orientation="portrait"><label>Figure 6.</label><caption><p>Male terminalia: <bold>A–C</bold> <italic><tp:taxon-name>Oidardis falcimystax</tp:taxon-name></italic> <bold>A</bold> ventral <bold>B</bold> lateral and <bold>C</bold> dorsal views <bold>D–F</bold> <italic><tp:taxon-name>Oidardis fontenellei</tp:taxon-name></italic> <bold>D</bold> ventral <bold>E</bold> lateral and <bold>F</bold> dorsal views <bold>G–I</bold> <italic><tp:taxon-name>Oidardis maculiseta</tp:taxon-name></italic> <bold>G</bold> ventral <bold>H</bold> lateral and <bold>I</bold> dorsal views <bold>J–L</bold> <italic><tp:taxon-name>Oidardis marinonii</tp:taxon-name></italic> <bold>J</bold> ventral <bold>K</bold> lateral and <bold>L</bold> dorsal views. <italic>ep</italic>, epandrium; <italic>gc</italic>, gonocoxite; <italic>gs</italic>, gonostylus; <italic>hp</italic>, hypandrium; <italic>ph</italic>, <italic>phallus</italic>. Scale bar: 0.2 mm.</p></caption><graphic xmlns:xlink="http://www.w3.org/1999/xlink" xlink:href="ZooKeys-350-047-g006.jpg" position="float" orientation="portrait" xlink:type="simple"/></fig><fig id="F7" position="float" orientation="portrait"><label>Figure 7.</label><caption><p><italic>Phalli</italic>, lateral view: <bold>A</bold> <italic><tp:taxon-name>Oidardis falcimystax</tp:taxon-name></italic> <bold>B</bold> <italic><tp:taxon-name>Oidardis fontenellei</tp:taxon-name></italic> <bold>C</bold> <italic><tp:taxon-name>Oidardis maculiseta</tp:taxon-name></italic> male <bold>D</bold> <italic><tp:taxon-name>Oidardis marinonii</tp:taxon-name></italic>; <italic>ea</italic>, ejaculatory apodeme; <italic>pr</italic>, prongs. Scale bar: 0.1 mm.</p></caption><graphic xmlns:xlink="http://www.w3.org/1999/xlink" xlink:href="ZooKeys-350-047-g007.jpg" position="float" orientation="portrait" xlink:type="simple"/></fig><fig id="F8" position="float" orientation="portrait"><label>Figure 8.</label><caption><p>Spermathecae: <bold>A</bold> <italic><tp:taxon-name>Oidardis maculiseta</tp:taxon-name></italic> <bold>B</bold> <italic><tp:taxon-name>Oidardis fontenellei</tp:taxon-name></italic> <bold>C</bold> <italic><tp:taxon-name>Oidardis falcimystax</tp:taxon-name></italic> <bold>D</bold> <italic><tp:taxon-name>Oidardis marinonii</tp:taxon-name></italic>. <italic>ag</italic>, acessory gland; <italic>gf</italic>, genital fork; <italic>st</italic>, spermatheca. Scale bar: 0.2 mm.</p></caption><graphic xmlns:xlink="http://www.w3.org/1999/xlink" xlink:href="ZooKeys-350-047-g008.jpg" position="float" orientation="portrait" xlink:type="simple"/></fig><fig id="F10" position="float" orientation="portrait"><label>Figure 10.</label><caption><p>Distribution of <italic><tp:taxon-name>Oidardis</tp:taxon-name></italic> species throughout the Atlantic Rainforest.</p></caption><graphic xmlns:xlink="http://www.w3.org/1999/xlink" xlink:href="ZooKeys-350-047-g010.jpg" position="float" orientation="portrait" xlink:type="simple"/></fig></tp:treatment-sec></tp:taxon-treatment>
