# Supplementary material for: Four new species of Oidardis Hermann, 1912 (Diptera, Asilidae, Laphriinae, Atomosiini) from two major faunistic surveys in the Atlantic Rainforest
Source: Zookeys. 2013 Nov 14;(350):47–74. doi: 10.3897/zookeys.350.6096 (PMC3837498; doi:10.3897/zookeys.350.6096)
Supplement: XML Treatment for Oidardis marinonii [file zookeys.350.6096-treatment4.xml]

<!DOCTYPE tp:taxon-treatment
  PUBLIC "-//TaxonX//DTD Taxonomic Treatment Publishing DTD v0 20100105//EN" "tax-treatment-NSO.dtd">
<tp:taxon-treatment xmlns:tp="http://www.plazi.org/taxpub"><tp:treatment-meta><mixed-citation publication-type="journal"><person-group><name><surname>Cezar</surname><given-names>Lucas A.</given-names></name><name><surname>Fisher</surname><given-names>Eric M.</given-names></name><name><surname>Lamas</surname><given-names>Carlos J. E.</given-names></name></person-group><article-title>Four new species of <italic>Oidardis</italic> Hermann, 1912 (Diptera, Asilidae, Laphriinae, Atomosiini) from two major faunistic surveys in the Atlantic Rainforest</article-title><source>Zookeys</source><day>14</day><month>11</month><year>2013</year><volume>2013</volume><issue>350</issue><fpage>47</fpage><lpage>74</lpage><pub-id pub-id-type="doi">10.3897/zookeys.350.6096</pub-id></mixed-citation></tp:treatment-meta><tp:nomenclature><tp:taxon-name>
                            <tp:taxon-name-part taxon-name-part-type="genus">Oidardis</tp:taxon-name-part>
                            <tp:taxon-name-part taxon-name-part-type="species">marinonii</tp:taxon-name-part>
                            <object-id xmlns:xlink="http://www.w3.org/1999/xlink" content-type="zoobank" xlink:type="simple">http://zoobank.org/3AAB47D4-535F-40DB-8496-299F27C96E2A</object-id>
                            <object-id xmlns:xlink="http://www.w3.org/1999/xlink" xlink:type="simple">http://species-id.net/wiki/Oidardis_marinonii</object-id>
                        </tp:taxon-name><tp:taxon-status xmlns:xlink="http://www.w3.org/1999/xlink" xlink:type="simple">sp. n.</tp:taxon-status><xref ref-type="fig" rid="F1">Figures 1G–H</xref><xref ref-type="fig" rid="F2">, 2D</xref><xref ref-type="fig" rid="F3">, 3D</xref><xref ref-type="fig" rid="F4">, 4D</xref><xref ref-type="fig" rid="F5">, 5D</xref><xref ref-type="fig" rid="F6">, 6J–L</xref><xref ref-type="fig" rid="F7">, 7D</xref><xref ref-type="fig" rid="F8">, 8D</xref><xref ref-type="fig" rid="F10">, 10</xref></tp:nomenclature><tp:treatment-sec sec-type="Diagnosis"><title>Diagnosis.</title><p>Pleura yellow; scutum yellow laterally and anteriorly, tergites yellow on lateral margins; scape and pedicel yellow or light brown. Males without modified tibial seta.</p></tp:treatment-sec><tp:treatment-sec sec-type="Description"><title>Description.</title><p><bold>Holotype.</bold> Male. Body yellow and black. Total length, excluding antennae, 7.3 mm; length of thorax, 1.7 mm; length of wing, 6.2 mm; greatest width of abdomen, 1.2 mm.</p><p><bold>Head, laterally.</bold> Face, between antennal insertion and gibbosity, plane with eye margin; gibbosity slightly prominent, equals ventral 0.33 of face height; dorsal occipital setae light-brown, lateral occipital setae light-brown, ventral occipital setae yellow; proboscis 0.52 × the height of head, with a pair of yellow macrosetae ventrally; palpus dark-brown, with yellow setae apically. <bold>Antenna.</bold> Antenna 0.74 × as long as the height of eye, yellow scape and pedicel, dark-brown postpedicel, with dark-brown and yellow setae and macrosetae; antennal insertion at dorsal 0.28 of head height; scape slightly longer than pedicel, with long ventral seta, numerous short setae on a row around the segment; pedicel oval; postpedicel lanceolate, 1.8 × length of basal two segments, golden-pollinose, except for silvery-yellow pollinosity on elliptical sensorial area on inner face, with dorsal spine subapical (3/4 length of postpedicel or beyond). <bold>Head, anteriorly.</bold> Head 1.4 × as wide as high; face 0.17 × as wide as head, silvery-pollinose, on gibbosity only; mystax long (extending beyond the apex of proboscis), comprised of 10 pale-yellow macrosetae, and few shorter setae between the rows; facial setae, other than mystax, pale-yellow; frons silvery-pollinose; orbital setae dark-brown; vertex coppery-pollinose; ocellar tubercle coppery-pollinose, lower than vertex, 0.3 × as wide as frons, anterior ocellus 0.09 × as wide as frons by the ocellus position.</p><p><bold>Thorax.</bold> Postpronotal lobe yellow; scutum shiny dark-brown posteriorly and yellow to light-brown anteriorly, not punctate, vestiture golden, unequal-sized, reclinate anteriorly and proclinate posteriorly; one golden notopleural; scutellum dark-brown, scutellar margin strongly impressed, marginal scutellar macrosetae dark-brown, unequal-sized, longest ones slightly longer than scutellum; postalar callosity light-brown, partly with bright-blue reflections; pleuron yellow, with silvery-white pollinosity; setulae on proepisternum, katepisternum, and anepisternum yellow; two anepisternal macrosetae, plus fine setulae, yellow; tuft of katatergal macrosetae light-brown; anatergite with yellow, hair-like setae.</p><p><bold>Legs.</bold> Coxae yellow; trochanter yellow, with fine yellow setulae; femora reddish-yellow, slightly darkened dorsally, covered with short stout brown setulae dorsally, with dark setae on apical 1/3 dorsally, ventrally with weak yellow setae in two rows and fine yellow setulae apically, hind femur with 3 long yellow ventral macrosetae; anterior four tibiae entirely yellow, with yellow setulae, long yellow macrosetae, long dark-brown macrosetae and thick spines; hind tibia orange, with stout golden setulae apically, white setulae ventrally, long dark-brown macroseta inserted ventrally on <!--PageBreak-->the middle, long dark-brown macrosetae posteriorly, and long dark-brown macrosetae anterodorsally; modified tibial setae absent; tarsi reddish-brown, with claw-like dark-brown setae ventrally, stout dark-brown setae dorsally, and densely covered with thick spine-like dark-brown setae, 5th tarsomere with 3 setae apically, opposite the claws and longer than them; claws yellow on base and black apically; pulvilli yellow and fringed; empodium shorter than claws.</p><p><bold>Wing.</bold> Brownish, darker along upper margin; cell r<sub>1</sub> with short slightly-concave stalk (2 × the length of r-m); crossvein r-m at distal half of cell d, distal to the end of Sc; cell m<sub>3</sub> narrowing distally (M<sub>2</sub> and M<sub>3</sub> converging by the end of cell m<sub>3</sub>), with stalk slightly longer than r-m, apex of m<sub>3</sub> and apex of cell d parallel, unaligned, apex of m<sub>3</sub> before apex of d, and unaligned, apex of m<sub>3</sub> beyond apex of d (right wing) and apex of m<sub>3</sub> before apex of d (left wing); crossvein bm-cu long, base of M<sub>3</sub> and CuA<sub>1</sub> distant from each other and not appearing as an “X”; cell cu<italic>p</italic> with stalk shorter than r-m; posterior margin of wing slightly convex at distal half; calypters pale-yellow, with light-brown margin and fringe of short brown setae; halter with yellow stem, brown knob.</p><p><bold>Abdomen.</bold> Black with yellow lateral margins, punctate, with sides nearly parallel, T2 1.46 × wider than long; vestiture longer and lighter laterally and ventrally, several light-yellow macrosetae present on lateral margin of T1, T2, T3, and T4. <bold>Male terminalia.</bold> Hypopygium very conspicuous; hypandrium regular-sized (2/3 the width of hypopygium or more), much wider than long, anterior margin concave, posterior margin slightly pointed (hypandrium triangular-like); gonocoxites free, gonocoxal prolongation blunt, smoothly curved inwards, with 3 spines at apex; gonostylus reduced, much <!--PageBreak-->wider than long, laterally flattened, fused basally to gonocoxite, attached to the base of gonocoxite; apex of phallus with three equal-sized prongs; epandrium straight in lateral view; lobes of hypoproct short.</p><p><bold>Female.</bold> Total length, excluding antennae, 6.2 mm, (n=1); length of thorax, 1.6 mm, (n=1); length of wing, 7.0 mm, (n=1); greatest width of abdomen, 1.1 mm, (n=1). Differs from male as follows: gibbosity that equals ventral 0.3 of face height; proboscis 0.6 × the height of head; antenna 0.71 × as long as the height of eye; antennal insertion at dorsal 0.24 of head height; postpedicel 1.7 × length of basal two segments; head 1.52 × as wide as high; face 0.18 × as wide as head; mystax comprised of 8 macrosetae; tuft of katatergal macrosetae yellow; femora yellow and slightly darkened dorsally, except entirely reddish-brown hind femur; femora ventrally with weak yellow setae in two rows; tibiae with yellow setulae, long yellow macrosetae, and long dark-brown macrosetae; hind tibiae entirely covered by dark-brown setulae, with long, dark-brown macroseta inserted ventrally on the middle and long, dark-brown macrosetae anterodorsally; cell m<sub>3</sub> parallel-sided distally (M<sub>2</sub> and M<sub>3</sub> parallel by the end of cell m<sub>3</sub>), and with stalk as long as r-m; apex of cell m<sub>3</sub> and apex of cell d angled and unaligned, apex of m<sub>3</sub> before apex of d; calypters white; halter with milk-coffee knob; abdominal segments narrow, T2 1.88 × wider than long; several macrosetae present on lateral margin of T1, T2, and T3; one lateral marginal macrosetae present on T4. <bold>Female genitalia.</bold> Three spermathecae; reservoirs cylindrical, coiled; spermathecal ducts opening independently at the bursa; genital fork rectangular, U-shaped, arms anteriorly thick, posteriorly slender, divergent; accessory glands distinguishable only for the duct and opening to bursa.</p><p><bold>Morphological variation.</bold> Total length, excluding antennae, 6.2–7.3 mm, (n=5); length of thorax, 1.4–1.8 mm, (n=5); length of wing, 5.7–6.6 mm, (n=5); greatest width of abdomen, 1.0–1.1 mm, (n=4). Some specimens differed from the holotype, as follows: gibbosity that equals ventral 0.26–0.35 of face height; proboscis 0.56–0.64 × the height of head; antenna 0.71–0.82 × as long as the height of eye; light-brown scape and pedicel, dark-brown postpedicel; antennal insertion at dorsal 0.2–0.31 of head height; postpedicel 1.6–2.7 × length of basal two segments; head 1.42–1.53 × as wide as high; face 0.14–0.18 × as wide as head; face golden-pollinose, as a whole; mystax comprised of 8–10 golden macrosetae; ocellar tubercle 0.3–0.34 × as wide as frons; anterior ocellus 0.11 × as wide as frons by the ocellus position; one or two anepisternal macrosetae; apex of cell m<sub>3</sub> and apex of cell d unaligned, apex of m<sub>3</sub> before apex of d, or unaligned, apex of m<sub>3</sub> beyond apex of d; crossvein bm-cu short, base of M<sub>3</sub> and CuA<sub>1</sub> arranged almost as an “X”; T2 1.11–1.41 × wider than long.</p></tp:treatment-sec><tp:treatment-sec sec-type="Distribution"><title>Distribution.</title><p>Brazil (São Paulo and Paraná).</p></tp:treatment-sec><tp:treatment-sec sec-type="Remarks"><title>Remarks.</title><p>This species is similar to <!--PageBreak--><italic><tp:taxon-name>Oidardis fontenellei</tp:taxon-name></italic> in general morphology and color pattern. However, since the examined specimens of <italic><tp:taxon-name>Oidardis marinonii</tp:taxon-name></italic> come from a small collection series and are poorly preserved, the observed differences in color of antenna and legs should be used cautiously. The direction of vestiture on the posterior portion of scutum and the absence of the modified tibial seta on males in <italic><tp:taxon-name>Oidardis marinonii</tp:taxon-name></italic> thus become all the more important for separating these species. Nevertheless, the general color pattern—paler pleura and dark scutum—is quite noticeable, even considering preservation issues of the material, and is still reliable when distinguishing both species from others in <italic><tp:taxon-name>Oidardis</tp:taxon-name></italic>.</p><p>It is also important to remark that the holotype presents an asymmetry concerning the relative position of cells <italic>d</italic> and <italic>m</italic><sub>3</sub>, when left and right wings are compared.</p><p><italic><tp:taxon-name>Oidardis marinonii</tp:taxon-name></italic> probably occur in the understory of dense forests, since it is recorded for Cubatão. This locality is situated in the coastal forests of Serra do Mar, a typical Ombrophilous Dense Forest. Therefore, in Ponta Grossa—situated in Araucaria Moist Forest area, but largely covered by grasslands (“campos limpos”)—<italic><tp:taxon-name>Oidardis marinonii</tp:taxon-name></italic> possibly occupies patches of Araucaria woodlands and riparian forests (<xref ref-type="bibr" rid="B12">Marinoni and Dutra 1991</xref>, <xref ref-type="bibr" rid="B17">Olson et al. 2001</xref>).</p></tp:treatment-sec><tp:treatment-sec sec-type="Etymology"><title>Etymology.</title><p>Honors late Dr. Renato Marinoni, for his efforts on promoting, besides other projects, an important zoological survey in Paraná State (PROFAUPAR), that made available specimens for this species, and many other, to be recognized and described.</p></tp:treatment-sec><tp:treatment-sec sec-type="Type-material examined"><title>Type-material examined.</title><p><bold>Holotype: Brazil:</bold> Paraná, Ponta Grossa, Parque Estadual de Vila Velha - IAP, (<named-content xmlns:xlink="http://www.w3.org/1999/xlink" content-type="dwc:verbatimCoordinates" xlink:type="simple">25°2'37.29"S, 50°14'52.83"W</named-content>), 22.xii.1986, coll. Lev. Ent. PROFAUPAR - male (DZUP). <bold>Paratypes: Brazil:</bold> Same locality as holotype, 15.xii.1986, coll. Lev. Ent. PROFAUPAR - 1 female, 3 males (DZUP, MZUSP); same locality, 22.xii.1986, coll. Lev. Ent. PROFAUPAR - 5 males (DZUP, MZUSP); same locality, 29.xii.1986, coll. Lev. Ent. PROFAUPAR - 3 males (DZUP); São Paulo, Cubatão, (<named-content xmlns:xlink="http://www.w3.org/1999/xlink" content-type="dwc:verbatimCoordinates" xlink:type="simple">23°53'44.02"S, 46°25'32.28"W</named-content>), 15.xii.1955, coll. Pereira, Martinez, Werner &amp; d’Andretta - 1 male (MZUSP).</p></tp:treatment-sec><tp:treatment-sec><!--Section generated to contain objects referenced in tp:taxon-treatment.--><fig id="F1" position="float" orientation="portrait"><label>Figure 1.</label><caption><p>Habitus, lateral view: <bold>A</bold> <italic><tp:taxon-name>Oidardis falcimystax</tp:taxon-name></italic> male (HT) <bold>B</bold> female (PT) <bold>C</bold> <italic><tp:taxon-name>Oidardis fontenellei</tp:taxon-name></italic> male (HT) <bold>D</bold> female (PT) <bold>E</bold> <italic><tp:taxon-name>Oidardis maculiseta</tp:taxon-name></italic> male (HT) <bold>F</bold> female (PT) <bold>G</bold> <italic><tp:taxon-name>Oidardis marinonii</tp:taxon-name></italic> male (HT) <bold>H</bold> female (PT). Scale bar = 1 mm.</p></caption><graphic xmlns:xlink="http://www.w3.org/1999/xlink" xlink:href="ZooKeys-350-047-g001.jpg" position="float" orientation="portrait" xlink:type="simple"/></fig><fig id="F2" position="float" orientation="portrait"><label>Figure 2.</label><caption><p>Hind leg, male: <bold>A</bold> <italic><tp:taxon-name>Oidardis falcimystax</tp:taxon-name></italic> (PT) <bold>B</bold> <italic><tp:taxon-name>Oidardis fontenellei</tp:taxon-name></italic> (HT) <bold>C</bold> <italic><tp:taxon-name>Oidardis maculiseta</tp:taxon-name></italic> male (HT) <bold>D</bold> <italic><tp:taxon-name>Oidardis marinonii</tp:taxon-name></italic> (HT). Scale bar = 0.5 mm.</p></caption><graphic xmlns:xlink="http://www.w3.org/1999/xlink" xlink:href="ZooKeys-350-047-g002.jpg" position="float" orientation="portrait" xlink:type="simple"/></fig><fig id="F3" position="float" orientation="portrait"><label>Figure 3.</label><caption><p>Wing, male: <bold>A</bold> <italic><tp:taxon-name>Oidardis falcimystax</tp:taxon-name></italic> (HT) <bold>B</bold> <italic><tp:taxon-name>Oidardis fontenellei</tp:taxon-name></italic> (PT) <bold>C</bold> <italic><tp:taxon-name>Oidardis maculiseta</tp:taxon-name></italic> (HT) <bold>D</bold> <italic><tp:taxon-name>Oidardis marinonii</tp:taxon-name></italic> (PT). Scale bar = 1mm.</p></caption><graphic xmlns:xlink="http://www.w3.org/1999/xlink" xlink:href="ZooKeys-350-047-g003.jpg" position="float" orientation="portrait" xlink:type="simple"/></fig><fig id="F4" position="float" orientation="portrait"><label>Figure 4.</label><caption><p>Head, male, anterior view: <bold>A</bold> <italic><tp:taxon-name>Oidardis falcimystax</tp:taxon-name></italic> (HT) <bold>B</bold> <italic><tp:taxon-name>Oidardis fontenellei</tp:taxon-name></italic> (HT) <bold>C</bold> <italic><tp:taxon-name>Oidardis maculiseta</tp:taxon-name></italic> male (HT) <bold>D</bold> <italic><tp:taxon-name>Oidardis marinonii</tp:taxon-name></italic> (HT). Scale bar = 0.5mm</p></caption><graphic xmlns:xlink="http://www.w3.org/1999/xlink" xlink:href="ZooKeys-350-047-g004.jpg" position="float" orientation="portrait" xlink:type="simple"/></fig><fig id="F5" position="float" orientation="portrait"><label>Figure 5.</label><caption><p>Head, male, lateral view: <bold>A</bold> <italic><tp:taxon-name>Oidardis falcimystax</tp:taxon-name></italic> (HT) <bold>B</bold> <italic><tp:taxon-name>Oidardis fontenellei</tp:taxon-name></italic> (PT) <bold>C</bold> <italic><tp:taxon-name>Oidardis maculiseta</tp:taxon-name></italic> (PT) <bold>D</bold> <italic><tp:taxon-name>Oidardis marinonii</tp:taxon-name></italic> (HT). Scale bar = 0.5 mm.</p></caption><graphic xmlns:xlink="http://www.w3.org/1999/xlink" xlink:href="ZooKeys-350-047-g005.jpg" position="float" orientation="portrait" xlink:type="simple"/></fig><fig id="F6" position="float" orientation="portrait"><label>Figure 6.</label><caption><p>Male terminalia: <bold>A–C</bold> <italic><tp:taxon-name>Oidardis falcimystax</tp:taxon-name></italic> <bold>A</bold> ventral <bold>B</bold> lateral and <bold>C</bold> dorsal views <bold>D–F</bold> <italic><tp:taxon-name>Oidardis fontenellei</tp:taxon-name></italic> <bold>D</bold> ventral <bold>E</bold> lateral and <bold>F</bold> dorsal views <bold>G–I</bold> <italic><tp:taxon-name>Oidardis maculiseta</tp:taxon-name></italic> <bold>G</bold> ventral <bold>H</bold> lateral and <bold>I</bold> dorsal views <bold>J–L</bold> <italic><tp:taxon-name>Oidardis marinonii</tp:taxon-name></italic> <bold>J</bold> ventral <bold>K</bold> lateral and <bold>L</bold> dorsal views. <italic>ep</italic>, epandrium; <italic>gc</italic>, gonocoxite; <italic>gs</italic>, gonostylus; <italic>hp</italic>, hypandrium; <italic>ph</italic>, <italic>phallus</italic>. Scale bar: 0.2 mm.</p></caption><graphic xmlns:xlink="http://www.w3.org/1999/xlink" xlink:href="ZooKeys-350-047-g006.jpg" position="float" orientation="portrait" xlink:type="simple"/></fig><fig id="F7" position="float" orientation="portrait"><label>Figure 7.</label><caption><p><italic>Phalli</italic>, lateral view: <bold>A</bold> <italic><tp:taxon-name>Oidardis falcimystax</tp:taxon-name></italic> <bold>B</bold> <italic><tp:taxon-name>Oidardis fontenellei</tp:taxon-name></italic> <bold>C</bold> <italic><tp:taxon-name>Oidardis maculiseta</tp:taxon-name></italic> male <bold>D</bold> <italic><tp:taxon-name>Oidardis marinonii</tp:taxon-name></italic>; <italic>ea</italic>, ejaculatory apodeme; <italic>pr</italic>, prongs. Scale bar: 0.1 mm.</p></caption><graphic xmlns:xlink="http://www.w3.org/1999/xlink" xlink:href="ZooKeys-350-047-g007.jpg" position="float" orientation="portrait" xlink:type="simple"/></fig><fig id="F8" position="float" orientation="portrait"><label>Figure 8.</label><caption><p>Spermathecae: <bold>A</bold> <italic><tp:taxon-name>Oidardis maculiseta</tp:taxon-name></italic> <bold>B</bold> <italic><tp:taxon-name>Oidardis fontenellei</tp:taxon-name></italic> <bold>C</bold> <italic><tp:taxon-name>Oidardis falcimystax</tp:taxon-name></italic> <bold>D</bold> <italic><tp:taxon-name>Oidardis marinonii</tp:taxon-name></italic>. <italic>ag</italic>, acessory gland; <italic>gf</italic>, genital fork; <italic>st</italic>, spermatheca. Scale bar: 0.2 mm.</p></caption><graphic xmlns:xlink="http://www.w3.org/1999/xlink" xlink:href="ZooKeys-350-047-g008.jpg" position="float" orientation="portrait" xlink:type="simple"/></fig><fig id="F10" position="float" orientation="portrait"><label>Figure 10.</label><caption><p>Distribution of <italic><tp:taxon-name>Oidardis</tp:taxon-name></italic> species throughout the Atlantic Rainforest.</p></caption><graphic xmlns:xlink="http://www.w3.org/1999/xlink" xlink:href="ZooKeys-350-047-g010.jpg" position="float" orientation="portrait" xlink:type="simple"/></fig></tp:treatment-sec><ref-list><ref id="B12"><mixed-citation xmlns:xlink="http://www.w3.org/1999/xlink" xlink:type="simple"><person-group><name name-style="western"><surname>Marinoni</surname><given-names>RC</given-names></name><name name-style="western"><surname>Dutra</surname><given-names>RRC</given-names></name></person-group> (<year>1991</year>) <article-title>Levantamento da fauna entomológica no estado do Paraná: I. Introdução. Situações climática e florística de oito pontos de coleta. Dados faunísticos de agosto de 1986 a julho de 1987.</article-title><source>Revista Brasileira de Zoologia</source><volume>8</volume>(<issue>1–4</issue>): <fpage>31</fpage>-<lpage>73</lpage>. doi: <ext-link ext-link-type="uri" xlink:href="http://dx.doi.org/10.1590/S0101-81751991000100005" xlink:type="simple">10.1590/S0101-81751991000100005</ext-link></mixed-citation></ref><ref id="B17"><mixed-citation xmlns:xlink="http://www.w3.org/1999/xlink" xlink:type="simple"><person-group><name name-style="western"><surname>Olson</surname><given-names>DM</given-names></name><name name-style="western"><surname>Dinerstein</surname><given-names>E</given-names></name><name name-style="western"><surname>Wikramanayake</surname><given-names>ED</given-names></name><name name-style="western"><surname>Burgess</surname><given-names>ND</given-names></name><name name-style="western"><surname>Powell</surname><given-names>GVN</given-names></name><name name-style="western"><surname>Underwood</surname><given-names>EC</given-names></name><name name-style="western"><surname>D’amico</surname><given-names>JA</given-names></name><name name-style="western"><surname>Itoua</surname><given-names>I</given-names></name><name name-style="western"><surname>Strand</surname><given-names>HE</given-names></name><name name-style="western"><surname>Morrison</surname><given-names>JC</given-names></name><name name-style="western"><surname>Loucks</surname><given-names>CJ</given-names></name><name name-style="western"><surname>Allnutt</surname><given-names>TF</given-names></name><name name-style="western"><surname>Ricketts</surname><given-names>TH</given-names></name><name name-style="western"><surname>Kura</surname><given-names>Y</given-names></name><name name-style="western"><surname>Lamoreux</surname><given-names>JF</given-names></name><name name-style="western"><surname>Wettengel</surname><given-names>WW</given-names></name><name name-style="western"><surname>Hedao</surname><given-names>P</given-names></name><name name-style="western"><surname>Kassem</surname><given-names>KR</given-names></name></person-group> (<year>2001</year>) <article-title>Terrestrial Ecoregions of the World: A New Map of Life on Earth.</article-title><source>BioScience</source><volume>51</volume>: <fpage>933</fpage>-<lpage>938</lpage>. doi: <ext-link ext-link-type="uri" xlink:href="http://dx.doi.org/10.1641/0006-3568(2001)051[0933:TEOTWA]2.0.CO;2" xlink:type="simple">10.1641/0006-3568(2001)051[0933:TEOTWA]2.0.CO;2</ext-link></mixed-citation></ref></ref-list></tp:taxon-treatment>
